# Supplementary material for: Neurometabolite alterations in Gulf War Illness: a whole-brain magnetic resonance spectroscopy study
Source: Exp Brain Res. 2025 Oct 25;243(11):237. doi: 10.1007/s00221-025-07174-w (PMC12553559; doi:10.1007/s00221-025-07174-w)
Supplement: Supplementary file 1 — Supplementary Material 1 [file 221_2025_7174_MOESM1_ESM.xlsx]

## Sheet: Sheet1
Supplementary Information 1
Title: Neurometabolite Alterations in Gulf War Illness: A Whole-Brain Magnetic Resonance Spectroscopy Study
Authors: Chloe Jones*, Olivia Haskin, Jarred Younger
Affiliation for all authors: Department of Psychology, The University of Alabama at Birmingham, Birmingham, AL, USA 35233
*Correspondence: chloej@uab.edu

## Sheet: tCholine
Region of Interest		df	t Statistic	Significance	Adjusted Significance		Region of Interest	Group	Mean (I.U.)	Standard Deviation
Cingulum Mid R tCholine		38	3.68705	0.000705997	0.018		Calcarine L tCholine	GWI	0.0004	0.0001
Calcarine R tCholine		38	3.6574	0.000768983	0.018		Calcarine L tCholine	HV	0.0003	0
Cuneus R tCholine		38	3.32693	0.00195672	0.026		Calcarine R tCholine	GWI	0.0004	0
Precuneus L tCholine		38	3.28132	0.00221951	0.026		Calcarine R tCholine	HV	0.0003	0.0001
Calcarine L tCholine		38	3.16635	0.0030393	0.028		Caudate L tCholine	GWI	0.0004	0
Cuneus L tCholine		38	3.00782	0.0046491	0.028		Caudate L tCholine	HV	0.0004	0.0001
Postcentral L tCholine		38	3.00474	0.00468714	0.028		Caudate R tCholine	GWI	0.0004	0
Precuneus R tCholine		38	3.1102	0.00353708	0.028		Caudate R tCholine	HV	0.0004	0.0001
Precentral R tCholine		38	2.80675	0.00785186	0.041		Cerebelum tCholine	GWI	0.0004	0.0001
Lingual R tCholine		38	2.68247	0.0107578	0.051		Cerebelum tCholine	HV	0.0004	0
Paracentral Lobule L tCholine		38	2.61682	0.0126674	0.054		Cingulum Ant L tCholine	GWI	0.0004	0.0001
Occipital R tCholine		38	2.56547	0.0143736	0.056		Cingulum Ant L tCholine	HV	0.0004	0.0001
Cingulum Mid L tCholine		38	2.52636	0.0158113	0.057		Cingulum Ant R tCholine	GWI	0.0004	0.0001
Lingual L tCholine		38	2.43781	0.0195649	0.066		Cingulum Ant R tCholine	HV	0.0003	0.0001
Parietal R tCholine		38	2.35883	0.0235772	0.069		Cingulum Mid L tCholine	GWI	0.0004	0
Temporal L tCholine		38	2.36493	0.0232423	0.069		Cingulum Mid L tCholine	HV	0.0003	0.0001
Supp Motor Area L tCholine		38	2.30764	0.0265593	0.072		Cingulum Mid R tCholine	GWI	0.0005	0.0001
Parietal L tCholine		38	2.29272	0.0274906	0.072		Cingulum Mid R tCholine	HV	0.0004	0.0001
Cingulum Post L tCholine		38	2.23448	0.0314105	0.078		Cingulum Post L tCholine	GWI	0.0005	0.0001
Paracentral Lobule R tCholine		38	2.2092	0.0332619	0.078		Cingulum Post L tCholine	HV	0.0004	0.0001
Cingulum Post R tCholine		38	2.17352	0.0360411	0.079		Cingulum Post R tCholine	GWI	0.0005	0.0001
Occipital L tCholine		38	2.1633	0.0368733	0.079		Cingulum Post R tCholine	HV	0.0005	0.0001
Rolandic Oper R tCholine		38	2.12443	0.040199	0.082		Cuneus L tCholine	GWI	0.0005	0.0001
Supp Motor Area R tCholine		38	2.00972	0.0516	0.101		Cuneus L tCholine	HV	0.0005	0.0001
Rolandic Oper L tCholine		38	1.8592	0.0707558	0.124		Cuneus R tCholine	GWI	0.0004	0
Hippocampus L tCholine		38	1.84319	0.0731119	0.124		Cuneus R tCholine	HV	0.0004	0
Caudate R tCholine		36	1.86303	0.0706324	0.124		Frontal L tCholine	GWI	0.0004	0
Temporal R tCholine		38	1.83776	0.0739257	0.124		Frontal L tCholine	HV	0.0004	0.0001
Precentral L tCholine		38	1.78275	0.0826175	0.134		Frontal R tCholine	GWI	0.0003	0.0001
Postcentral R tCholine		38	1.68388	0.100403	0.157		Frontal R tCholine	HV	0.0003	0
Hippocampus R tCholine		38	1.54531	0.13056	0.198		Fusiform L tCholine	GWI	0.0003	0.0001
Insula R tCholine		38	1.40445	0.168306	0.247		Fusiform L tCholine	HV	0.0003	0
Pallidum L tCholine		30	1.36013	0.183922	0.262		Fusiform R tCholine	GWI	0.0003	0.0001
Thalamus L tCholine		37	1.29089	0.204749	0.283		Fusiform R tCholine	HV	0.0003	0.0001
Cingulum Ant L tCholine		38	1.21905	0.230338	0.309		Hippocampus L tCholine	GWI	0.0004	0.0001
Cerebelum tCholine		38	1.07759	0.288011	0.376		Hippocampus L tCholine	HV	0.0004	0.0001
Caudate L tCholine		37	0.964454	0.34108	0.433		Hippocampus R tCholine	GWI	0.0003	0.0001
Frontal L tCholine		38	0.754991	0.454908	0.563		Hippocampus R tCholine	HV	0.0002	0
Fusiform L tCholine		38	0.69032	0.494188	0.596		Insula L tCholine	GWI	0.0004	0.0001
Insula L tCholine		38	0.652584	0.517953	0.609		Insula L tCholine	HV	0.0003	0.0001
Pallidum R tCholine		30	0.602635	0.55128	0.632		Insula R tCholine	GWI	0.0003	0.0001
Frontal R tCholine		38	0.512856	0.611021	0.684		Insula R tCholine	HV	0.0002	0.0001
Cingulum Ant R tCholine		38	0.447952	0.656732	0.713		Lingual L tCholine	GWI	0.0003	0.0001
Putamen R tCholine		38	0.432906	0.66753	0.713		Lingual L tCholine	HV	0.0003	0.0001
Putamen L tCholine		37	-0.244942	0.807855	0.833		Lingual R tCholine	GWI	0.0003	0.0001
Thalamus R tCholine		37	-0.234981	0.815519	0.833		Lingual R tCholine	HV	0.0003	0
Fusiform R tCholine		38	0.0571612	0.954716	0.955		Occipital L tCholine	GWI	0.0003	0.0001
							Occipital L tCholine	HV	0.0003	0.0001
							Occipital R tCholine	GWI	0.0003	0.0001
							Occipital R tCholine	HV	0.0002	0.0001
							Pallidum L tCholine	GWI	0.0004	0.0001
							Pallidum L tCholine	HV	0.0003	0.0001
							Pallidum R tCholine	GWI	0.0003	0.0001
							Pallidum R tCholine	HV	0.0003	0
							Paracentral Lobule L tCholine	GWI	0.0004	0.0001
							Paracentral Lobule L tCholine	HV	0.0004	0.0001
							Paracentral Lobule R tCholine	GWI	0.0004	0
							Paracentral Lobule R tCholine	HV	0.0003	0
							Parietal L tCholine	GWI	0.0004	0
							Parietal L tCholine	HV	0.0003	0.0001
							Parietal R tCholine	GWI	0.0004	0.0001
							Parietal R tCholine	HV	0.0003	0
							Postcentral L tCholine	GWI	0.0004	0.0001
							Postcentral L tCholine	HV	0.0003	0
							Postcentral R tCholine	GWI	0.0003	0
							Postcentral R tCholine	HV	0.0003	0
							Precentral L tCholine	GWI	0.0004	0
							Precentral L tCholine	HV	0.0003	0.0001
							Precentral R tCholine	GWI	0.0004	0
							Precentral R tCholine	HV	0.0003	0.0001
							Precuneus L tCholine	GWI	0.0004	0.0001
							Precuneus L tCholine	HV	0.0003	0.0001
							Precuneus R tCholine	GWI	0.0004	0.0001
							Precuneus R tCholine	HV	0.0004	0.0001
							Putamen L tCholine	GWI	0.0005	0.0005
							Putamen L tCholine	HV	0.0004	0.0001
							Putamen R tCholine	GWI	0.0003	0.0001
							Putamen R tCholine	HV	0.0003	0.0001
							Rolandic Oper L tCholine	GWI	0.0004	0.0001
							Rolandic Oper L tCholine	HV	0.0004	0.0001
							Rolandic Oper R tCholine	GWI	0.0003	0.0001
							Rolandic Oper R tCholine	HV	0.0003	0.0001
							Supp Motor Area L tCholine	GWI	0.0003	0.0001
							Supp Motor Area L tCholine	HV	0.0003	0.0001
							Supp Motor Area R tCholine	GWI	0.0003	0.0001
							Supp Motor Area R tCholine	HV	0.0003	0
							Temporal L tCholine	GWI	0.0004	0.0001
							Temporal L tCholine	HV	0.0003	0.0001
							Temporal R tCholine	GWI	0.0004	0.0001
							Temporal R tCholine	HV	0.0004	0
							Thalamus L tCholine	GWI	0.0004	0.0001
							Thalamus L tCholine	HV	0.0004	0.0001
							Thalamus R tCholine	GWI	0.0004	0.0001
							Thalamus R tCholine	HV	0.0004	0.0001

## Sheet: NAA
Region of Interest		df	t Statistic	Significance	Adjusted Significance		Region of Interest	Group	Mean (I.U.)	Standard Deviation
Hippocampus L NAcetylAspartate		38	3.46629	0.00132539	0.062		Calcarine L NAcetylAspartate	GWI	0.0023	0.0002
Rolandic Oper R NAcetylAspartate		38	2.69041	0.0105458	0.075		Calcarine L NAcetylAspartate	HV	0.0023	0.0001
Rolandic Oper L NAcetylAspartate		38	2.66629	0.011202	0.075		Calcarine R NAcetylAspartate	GWI	0.0025	0.0002
Cingulum Mid R NAcetylAspartate		38	2.84694	0.007081	0.075		Calcarine R NAcetylAspartate	HV	0.0024	0.0002
Cingulum Mid L NAcetylAspartate		38	2.99165	0.0048523	0.075		Caudate L NAcetylAspartate	GWI	0.0023	0.0002
Calcarine L NAcetylAspartate		38	2.75111	0.00904864	0.075		Caudate L NAcetylAspartate	HV	0.0023	0.0002
Temporal L NAcetylAspartate		38	2.90226	0.00613491	0.075		Caudate R NAcetylAspartate	GWI	0.0024	0.0002
Postcentral L NAcetylAspartate		38	2.43006	0.0199294	0.117		Caudate R NAcetylAspartate	HV	0.0023	0.0002
Fusiform L NAcetylAspartate		38	2.37292	0.0228106	0.119		Cerebelum NAcetylAspartate	GWI	0.0023	0.0002
Pallidum R NAcetylAspartate		30	2.31626	0.0275602	0.13		Cerebelum NAcetylAspartate	HV	0.0021	0.0002
Precentral L NAcetylAspartate		38	2.15521	0.0375446	0.136		Cingulum Ant L NAcetylAspartate	GWI	0.0024	0.0002
Cingulum Post R NAcetylAspartate		38	2.17554	0.0358781	0.136		Cingulum Ant L NAcetylAspartate	HV	0.0023	0.0002
Temporal R NAcetylAspartate		38	2.1749	0.0359292	0.136		Cingulum Ant R NAcetylAspartate	GWI	0.0023	0.0002
Insula R NAcetylAspartate		38	2.02946	0.0494575	0.157		Cingulum Ant R NAcetylAspartate	HV	0.0022	0.0002
Parietal L NAcetylAspartate		38	2.02346	0.0501001	0.157		Cingulum Mid L NAcetylAspartate	GWI	0.0024	0.0002
Precuneus R NAcetylAspartate		38	1.98305	0.0546238	0.16		Cingulum Mid L NAcetylAspartate	HV	0.0023	0.0003
Insula L NAcetylAspartate		38	1.90286	0.0646564	0.179		Cingulum Mid R NAcetylAspartate	GWI	0.0021	0.0002
Calcarine R NAcetylAspartate		38	1.87187	0.0689366	0.18		Cingulum Mid R NAcetylAspartate	HV	0.002	0.0002
Hippocampus R NAcetylAspartate		38	1.84387	0.0730101	0.181		Cingulum Post L NAcetylAspartate	GWI	0.0022	0.0003
Lingual L NAcetylAspartate		38	1.80517	0.0789757	0.186		Cingulum Post L NAcetylAspartate	HV	0.0021	0.0002
Cingulum Post L NAcetylAspartate		38	1.75364	0.0875549	0.187		Cingulum Post R NAcetylAspartate	GWI	0.0022	0.0002
Cuneus L NAcetylAspartate		38	1.76992	0.0847646	0.187		Cingulum Post R NAcetylAspartate	HV	0.002	0.0004
Caudate R NAcetylAspartate		36	1.60279	0.117721	0.241		Cuneus L NAcetylAspartate	GWI	0.0021	0.0002
Lingual R NAcetylAspartate		38	1.38596	0.17384	0.314		Cuneus L NAcetylAspartate	HV	0.0021	0.0003
Precuneus L NAcetylAspartate		38	1.39047	0.172476	0.314		Cuneus R NAcetylAspartate	GWI	0.0022	0.0001
Paracentral Lobule L NAcetylAspartate		38	1.40806	0.167243	0.314		Cuneus R NAcetylAspartate	HV	0.0021	0.0002
Frontal R NAcetylAspartate		38	1.23695	0.223694	0.363		Frontal L NAcetylAspartate	GWI	0.0023	0.0002
Frontal L NAcetylAspartate		38	1.23936	0.222812	0.363		Frontal L NAcetylAspartate	HV	0.0021	0.0002
Thalamus R NAcetylAspartate		37	1.23651	0.224059	0.363		Frontal R NAcetylAspartate	GWI	0.002	0.0002
Cingulum Ant R NAcetylAspartate		38	1.19009	0.241394	0.378		Frontal R NAcetylAspartate	HV	0.0019	0.0002
Paracentral Lobule R NAcetylAspartate		38	1.12995	0.265578	0.403		Fusiform L NAcetylAspartate	GWI	0.0021	0.0003
Cingulum Ant L NAcetylAspartate		38	1.03446	0.307461	0.438		Fusiform L NAcetylAspartate	HV	0.002	0.0002
Cerebelum NAcetylAspartate		38	1.04293	0.303569	0.438		Fusiform R NAcetylAspartate	GWI	0.0013	0.0002
Postcentral R NAcetylAspartate		38	1.01071	0.31855	0.44		Fusiform R NAcetylAspartate	HV	0.0012	0.0002
Supp Motor Area R NAcetylAspartate		38	0.881715	0.383474	0.467		Hippocampus L NAcetylAspartate	GWI	0.0016	0.0002
Supp Motor Area L NAcetylAspartate		38	0.877324	0.385824	0.467		Hippocampus L NAcetylAspartate	HV	0.0013	0.0002
Putamen R NAcetylAspartate		38	0.883016	0.38278	0.467		Hippocampus R NAcetylAspartate	GWI	0.0023	0.0003
Pallidum L NAcetylAspartate		30	0.917658	0.366117	0.467		Hippocampus R NAcetylAspartate	HV	0.0021	0.0003
Thalamus L NAcetylAspartate		37	0.874768	0.387343	0.467		Insula L NAcetylAspartate	GWI	0.0026	0.0003
Cuneus R NAcetylAspartate		38	0.850223	0.400526	0.471		Insula L NAcetylAspartate	HV	0.0023	0.0003
Parietal R NAcetylAspartate		38	0.798223	0.429702	0.493		Insula R NAcetylAspartate	GWI	0.0023	0.0005
Precentral R NAcetylAspartate		38	0.737954	0.465076	0.52		Insula R NAcetylAspartate	HV	0.0022	0.0003
Occipital L NAcetylAspartate		38	0.675915	0.503188	0.55		Lingual L NAcetylAspartate	GWI	0.0026	0.0004
Putamen L NAcetylAspartate		37	0.604772	0.549021	0.586		Lingual L NAcetylAspartate	HV	0.0025	0.0003
Fusiform R NAcetylAspartate		38	-0.346692	0.730735	0.763		Lingual R NAcetylAspartate	GWI	0.0021	0.0003
Occipital R NAcetylAspartate		38	0.118635	0.906189	0.926		Lingual R NAcetylAspartate	HV	0.002	0.0002
Caudate L NAcetylAspartate		37	0.0934055	0.926085	0.926		Occipital L NAcetylAspartate	GWI	0.0024	0.0003
							Occipital L NAcetylAspartate	HV	0.0023	0.0003
							Occipital R NAcetylAspartate	GWI	0.0022	0.0003
							Occipital R NAcetylAspartate	HV	0.0022	0.0003
							Pallidum L NAcetylAspartate	GWI	0.0026	0.0004
							Pallidum L NAcetylAspartate	HV	0.0025	0.0004
							Pallidum R NAcetylAspartate	GWI	0.0017	0.0003
							Pallidum R NAcetylAspartate	HV	0.0017	0.0002
							Paracentral Lobule L NAcetylAspartate	GWI	0.0021	0.0002
							Paracentral Lobule L NAcetylAspartate	HV	0.0019	0.0002
							Paracentral Lobule R NAcetylAspartate	GWI	0.0023	0.0002
							Paracentral Lobule R NAcetylAspartate	HV	0.0023	0.0002
							Parietal L NAcetylAspartate	GWI	0.0026	0.0002
							Parietal L NAcetylAspartate	HV	0.0025	0.0002
							Parietal R NAcetylAspartate	GWI	0.0023	0.0002
							Parietal R NAcetylAspartate	HV	0.0023	0.0002
							Postcentral L NAcetylAspartate	GWI	0.0027	0.0002
							Postcentral L NAcetylAspartate	HV	0.0026	0.0003
							Postcentral R NAcetylAspartate	GWI	0.0023	0.0002
							Postcentral R NAcetylAspartate	HV	0.0022	0.0002
							Precentral L NAcetylAspartate	GWI	0.0024	0.0002
							Precentral L NAcetylAspartate	HV	0.0023	0.0003
							Precentral R NAcetylAspartate	GWI	0.0024	0.0003
							Precentral R NAcetylAspartate	HV	0.0023	0.0003
							Precuneus L NAcetylAspartate	GWI	0.0025	0.0003
							Precuneus L NAcetylAspartate	HV	0.0024	0.0003
							Precuneus R NAcetylAspartate	GWI	0.0019	0.0003
							Precuneus R NAcetylAspartate	HV	0.0018	0.0002
							Putamen L NAcetylAspartate	GWI	0.0018	0.0005
							Putamen L NAcetylAspartate	HV	0.0018	0.0002
							Putamen R NAcetylAspartate	GWI	0.0017	0.0003
							Putamen R NAcetylAspartate	HV	0.0016	0.0003
							Rolandic Oper L NAcetylAspartate	GWI	0.0018	0.0005
							Rolandic Oper L NAcetylAspartate	HV	0.0017	0.0004
							Rolandic Oper R NAcetylAspartate	GWI	0.0016	0.0003
							Rolandic Oper R NAcetylAspartate	HV	0.0014	0.0002
							Supp Motor Area L NAcetylAspartate	GWI	0.0016	0.0003
							Supp Motor Area L NAcetylAspartate	HV	0.0015	0.0004
							Supp Motor Area R NAcetylAspartate	GWI	0.0014	0.0002
							Supp Motor Area R NAcetylAspartate	HV	0.0014	0.0002
							Temporal L NAcetylAspartate	GWI	0.0016	0.0003
							Temporal L NAcetylAspartate	HV	0.0015	0.0003
							Temporal R NAcetylAspartate	GWI	0.0022	0.0002
							Temporal R NAcetylAspartate	HV	0.002	0.0002
							Thalamus L NAcetylAspartate	GWI	0.0025	0.0002
							Thalamus L NAcetylAspartate	HV	0.0023	0.0002
							Thalamus R NAcetylAspartate	GWI	0.0016	0.0003
							Thalamus R NAcetylAspartate	HV	0.0015	0.0003

## Sheet: Lactate
Region of Interest	df	t Statistic	Significance	Adjusted Significance		Region of Interest	Group	Mean (I.U.)	Standard Deviation
Cingulum Ant R Lactate	38	-3.49829	0.0012109	0.057		Calcarine L Lactate	GWI	0.0003	0.0003
Occipital L Lactate	38	-2.44163	0.0193876	0.456		Calcarine L Lactate	HV	0.0003	0.0003
Frontal R Lactate	38	-1.53726	0.132516	0.772		Calcarine R Lactate	GWI	0.0003	0.0003
Frontal L Lactate	38	-1.94326	0.05942	0.772		Calcarine R Lactate	HV	0.0003	0.0004
Rolandic Oper L Lactate	38	-1.7808	0.0829411	0.772		Caudate L Lactate	GWI	0.0006	0.0003
Calcarine R Lactate	38	-1.51152	0.138929	0.772		Caudate L Lactate	HV	0.0007	0.0004
Cuneus L Lactate	38	-1.69499	0.0982579	0.772		Caudate R Lactate	GWI	0.0004	0.0002
Occipital R Lactate	38	-1.48159	0.146696	0.772		Caudate R Lactate	HV	0.0006	0.0003
Temporal R Lactate	38	-1.47714	0.14788	0.772		Cerebelum Lactate	GWI	0.0002	0.0002
Insula R Lactate	38	-1.07107	0.290895	0.784		Cerebelum Lactate	HV	0.0003	0.0002
Cingulum Ant L Lactate	38	-1.2214	0.229459	0.784		Cingulum Ant L Lactate	GWI	0.0002	0.0001
Cingulum Mid R Lactate	38	-1.01379	0.317094	0.784		Cingulum Ant L Lactate	HV	0.0003	0.0003
Lingual R Lactate	38	-1.0998	0.278338	0.784		Cingulum Ant R Lactate	GWI	0.0002	0.0002
Fusiform R Lactate	38	-1.07306	0.290013	0.784		Cingulum Ant R Lactate	HV	0.0003	0.0003
Parietal L Lactate	38	-1.33622	0.189425	0.784		Cingulum Mid L Lactate	GWI	0.0003	0.0002
Precuneus L Lactate	38	-1.17376	0.247796	0.784		Cingulum Mid L Lactate	HV	0.0004	0.0003
Caudate R Lactate	36	-1.03994	0.305302	0.784		Cingulum Mid R Lactate	GWI	0.0003	0.0002
Caudate L Lactate	37	1.14911	0.257884	0.784		Cingulum Mid R Lactate	HV	0.0004	0.0003
Temporal L Lactate	38	-1.12065	0.269471	0.784		Cingulum Post L Lactate	GWI	0.0004	0.0003
Fusiform L Lactate	38	-0.970461	0.337954	0.794		Cingulum Post L Lactate	HV	0.0004	0.0003
Rolandic Oper R Lactate	38	-0.932769	0.356828	0.799		Cingulum Post R Lactate	GWI	0.0003	0.0002
Supp Motor Area R Lactate	38	-0.779526	0.440498	0.838		Cingulum Post R Lactate	HV	0.0006	0.0004
Supp Motor Area L Lactate	38	-0.739217	0.464317	0.838		Cuneus L Lactate	GWI	0.0004	0.0004
Hippocampus L Lactate	38	-0.775357	0.442927	0.838		Cuneus L Lactate	HV	0.0006	0.0006
Calcarine L Lactate	38	-0.853285	0.398848	0.838		Cuneus R Lactate	GWI	0.0002	0.0002
Parietal R Lactate	38	-0.711114	0.481356	0.838		Cuneus R Lactate	HV	0.0002	0.0003
Paracentral Lobule R Lactate	38	0.75177	0.456821	0.838		Frontal L Lactate	GWI	0.0002	0.0002
Precuneus R Lactate	38	-0.629768	0.532615	0.877		Frontal L Lactate	HV	0.0003	0.0002
Cerebelum Lactate	38	-0.616205	0.541433	0.877		Frontal R Lactate	GWI	0.0002	0.0002
Precentral R Lactate	38	-0.408269	0.685368	0.879		Frontal R Lactate	HV	0.0002	0.0002
Precentral L Lactate	38	-0.363319	0.71838	0.879		Fusiform L Lactate	GWI	0.0002	0.0002
Cingulum Mid L Lactate	38	-0.496398	0.622473	0.879		Fusiform L Lactate	HV	0.0002	0.0002
Cingulum Post L Lactate	38	-0.34838	0.729478	0.879		Fusiform R Lactate	GWI	0.0002	0.0002
Hippocampus R Lactate	38	0.408276	0.685363	0.879		Fusiform R Lactate	HV	0.0002	0.0002
Cuneus R Lactate	38	-0.494663	0.623686	0.879		Hippocampus L Lactate	GWI	0.0002	0.0002
Postcentral L Lactate	38	-0.523571	0.603617	0.879		Hippocampus L Lactate	HV	0.0003	0.0005
Paracentral Lobule L Lactate	38	0.486565	0.629361	0.879		Hippocampus R Lactate	GWI	0.0002	0.0002
Putamen L Lactate	37	-0.45126	0.654436	0.879		Hippocampus R Lactate	HV	0.0003	0.0003
Thalamus R Lactate	37	0.372354	0.711754	0.879		Insula L Lactate	GWI	0.0002	0.0002
Lingual L Lactate	38	-0.307188	0.760377	0.893		Insula L Lactate	HV	0.0003	0.0004
Cingulum Post R Lactate	38	0.122136	0.903435	0.953		Insula R Lactate	GWI	0.0004	0.0002
Postcentral R Lactate	38	0.176692	0.860689	0.953		Insula R Lactate	HV	0.0004	0.0004
Putamen R Lactate	38	-0.100485	0.920488	0.953		Lingual L Lactate	GWI	0.0003	0.0002
Pallidum R Lactate	30	-0.155892	0.877162	0.953		Lingual L Lactate	HV	0.0005	0.0006
Pallidum L Lactate	30	0.0849253	0.932885	0.953		Lingual R Lactate	GWI	0.0002	0.0001
Thalamus L Lactate	37	-0.194348	0.846967	0.953		Lingual R Lactate	HV	0.0002	0.0002
Insula L Lactate	38	-0.0216399	0.982848	0.983		Occipital L Lactate	GWI	0.0002	0.0002
						Occipital L Lactate	HV	0.0003	0.0003
						Occipital R Lactate	GWI	0.0005	0.0003
						Occipital R Lactate	HV	0.0007	0.0005
						Pallidum L Lactate	GWI	0.0004	0.0002
						Pallidum L Lactate	HV	0.0007	0.0005
						Pallidum R Lactate	GWI	0.0002	0.0001
						Pallidum R Lactate	HV	0.0002	0.0003
						Paracentral Lobule L Lactate	GWI	0.0001	0.0001
						Paracentral Lobule L Lactate	HV	0.0002	0.0003
						Paracentral Lobule R Lactate	GWI	0.0004	0.0002
						Paracentral Lobule R Lactate	HV	0.0004	0.0003
						Parietal L Lactate	GWI	0.0003	0.0002
						Parietal L Lactate	HV	0.0004	0.0003
						Parietal R Lactate	GWI	0.0004	0.0002
						Parietal R Lactate	HV	0.0005	0.0005
						Postcentral L Lactate	GWI	0.0004	0.0003
						Postcentral L Lactate	HV	0.0005	0.0005
						Postcentral R Lactate	GWI	0.0003	0.0002
						Postcentral R Lactate	HV	0.0004	0.0003
						Precentral L Lactate	GWI	0.0003	0.0002
						Precentral L Lactate	HV	0.0004	0.0003
						Precentral R Lactate	GWI	0.0005	0.0005
						Precentral R Lactate	HV	0.0004	0.0005
						Precuneus L Lactate	GWI	0.0005	0.0005
						Precuneus L Lactate	HV	0.0004	0.0005
						Precuneus R Lactate	GWI	0.0003	0.0004
						Precuneus R Lactate	HV	0.0004	0.0003
						Putamen L Lactate	GWI	0.0004	0.0004
						Putamen L Lactate	HV	0.0003	0.0003
						Putamen R Lactate	GWI	0.0003	0.0003
						Putamen R Lactate	HV	0.0003	0.0003
						Rolandic Oper L Lactate	GWI	0.0003	0.0003
						Rolandic Oper L Lactate	HV	0.0003	0.0003
						Rolandic Oper R Lactate	GWI	0.0002	0.0002
						Rolandic Oper R Lactate	HV	0.0002	0.0002
						Supp Motor Area L Lactate	GWI	0.0002	0.0003
						Supp Motor Area L Lactate	HV	0.0001	0.0002
						Supp Motor Area R Lactate	GWI	0.0003	0.0002
						Supp Motor Area R Lactate	HV	0.0003	0.0003
						Temporal L Lactate	GWI	0.0003	0.0002
						Temporal L Lactate	HV	0.0003	0.0003
						Temporal R Lactate	GWI	0.0003	0.0002
						Temporal R Lactate	HV	0.0005	0.0003
						Thalamus L Lactate	GWI	0.0002	0.0002
						Thalamus L Lactate	HV	0.0003	0.0004
						Thalamus R Lactate	GWI	0.0002	0.0002
						Thalamus R Lactate	HV	0.0003	0.0002

## Sheet: Myo-inositol
Region of Interest		df	t Statistic	Significance	Adjusted Significance		Region of Interest	Group	Mean (I.U.)	Standard Deviation
Precentral R myo-Inositol		38	2.55523	0.014738	0.572		Calcarine L myo-Inositol	GWI	0.0011	0.0003
Cingulum Mid R myo-Inositol		38	2.17029	0.0363024	0.572		Calcarine L myo-Inositol	HV	0.0009	0.0003
Temporal R myo-Inositol		38	2.11376	0.0411567	0.572		Calcarine R myo-Inositol	GWI	0.0011	0.0003
Postcentral R myo-Inositol		38	1.94195	0.059583	0.572		Calcarine R myo-Inositol	HV	0.0011	0.0004
Supp Motor Area R myo-Inositol		38	1.93194	0.0608489	0.572		Caudate L myo-Inositol	GWI	0.0012	0.0003
Cingulum Post L myo-Inositol		38	1.66092	0.10496	0.664		Caudate L myo-Inositol	HV	0.0011	0.0003
Postcentral L myo-Inositol		38	1.5309	0.134079	0.664		Caudate R myo-Inositol	GWI	0.0012	0.0004
Hippocampus R myo-Inositol		38	1.5129	0.138577	0.664		Caudate R myo-Inositol	HV	0.0012	0.0006
Cingulum Post R myo-Inositol		38	1.39524	0.171044	0.664		Cerebelum myo-Inositol	GWI	0.0014	0.0004
Precuneus R myo-Inositol		38	1.34294	0.187259	0.664		Cerebelum myo-Inositol	HV	0.0013	0.0003
Supp Motor Area L myo-Inositol		38	1.27973	0.208397	0.664		Cingulum Ant L myo-Inositol	GWI	0.0013	0.0005
Paracentral Lobule R myo-Inositol		38	1.22159	0.229386	0.664		Cingulum Ant L myo-Inositol	HV	0.0013	0.0004
Paracentral Lobule L myo-Inositol		38	1.2095	0.23394	0.664		Cingulum Ant R myo-Inositol	GWI	0.0009	0.0003
Calcarine R myo-Inositol		38	1.18348	0.24397	0.664		Cingulum Ant R myo-Inositol	HV	0.0008	0.0003
Lingual L myo-Inositol		38	1.15819	0.254014	0.664		Cingulum Mid L myo-Inositol	GWI	0.0009	0.0003
Parietal R myo-Inositol		38	1.07248	0.290269	0.664		Cingulum Mid L myo-Inositol	HV	0.0008	0.0003
Putamen R myo-Inositol		38	1.06855	0.292012	0.664		Cingulum Mid R myo-Inositol	GWI	0.0015	0.0006
Cerebelum myo-Inositol		38	1.06161	0.295115	0.664		Cingulum Mid R myo-Inositol	HV	0.0015	0.0005
Rolandic Oper R myo-Inositol		38	1.04129	0.30432	0.664		Cingulum Post L myo-Inositol	GWI	0.0015	0.0006
Occipital R myo-Inositol		38	0.991961	0.327491	0.664		Cingulum Post L myo-Inositol	HV	0.0014	0.0007
Cingulum Mid L myo-Inositol		38	0.982975	0.331837	0.664		Cingulum Post R myo-Inositol	GWI	0.0014	0.0007
Fusiform L myo-Inositol		38	0.958974	0.343634	0.664		Cingulum Post R myo-Inositol	HV	0.0014	0.0007
Pallidum R myo-Inositol		30	0.945122	0.352147	0.664		Cuneus L myo-Inositol	GWI	0.0014	0.0007
Lingual R myo-Inositol		38	0.920348	0.363197	0.664		Cuneus L myo-Inositol	HV	0.0013	0.0007
Cuneus R myo-Inositol		38	0.911564	0.367745	0.664		Cuneus R myo-Inositol	GWI	0.0013	0.0003
Frontal R myo-Inositol		38	0.886529	0.380909	0.664		Cuneus R myo-Inositol	HV	0.0011	0.0002
Calcarine L myo-Inositol		38	0.878085	0.385416	0.664		Frontal L myo-Inositol	GWI	0.0013	0.0004
Hippocampus L myo-Inositol		38	0.859637	0.39538	0.664		Frontal L myo-Inositol	HV	0.0012	0.0003
Caudate L myo-Inositol		37	0.822604	0.416003	0.674		Frontal R myo-Inositol	GWI	0.0011	0.0003
Insula L myo-Inositol		38	0.788903	0.435064	0.682		Frontal R myo-Inositol	HV	0.001	0.0003
Precuneus L myo-Inositol		38	0.746854	0.459748	0.697		Fusiform L myo-Inositol	GWI	0.0012	0.0003
Cuneus L myo-Inositol		38	0.672586	0.505281	0.737		Fusiform L myo-Inositol	HV	0.001	0.0002
Fusiform R myo-Inositol		38	0.653469	0.517389	0.737		Fusiform R myo-Inositol	GWI	0.0012	0.0006
Thalamus L myo-Inositol		37	0.579283	0.565908	0.782		Fusiform R myo-Inositol	HV	0.001	0.0003
Caudate R myo-Inositol		36	0.498765	0.620979	0.817		Hippocampus L myo-Inositol	GWI	0.0012	0.0005
Putamen L myo-Inositol		37	-0.491713	0.625827	0.817		Hippocampus L myo-Inositol	HV	0.0011	0.0004
Thalamus R myo-Inositol		37	0.442552	0.660666	0.835		Hippocampus R myo-Inositol	GWI	0.0012	0.0002
Cingulum Ant L myo-Inositol		38	0.420569	0.676439	0.835		Hippocampus R myo-Inositol	HV	0.0011	0.0003
Pallidum L myo-Inositol		30	0.38039	0.706336	0.835		Insula L myo-Inositol	GWI	0.0013	0.0003
Occipital L myo-Inositol		38	0.373469	0.710875	0.835		Insula L myo-Inositol	HV	0.0012	0.0002
Parietal L myo-Inositol		38	0.34268	0.733727	0.835		Insula R myo-Inositol	GWI	0.0011	0.0003
Temporal L myo-Inositol		38	0.326501	0.745837	0.835		Insula R myo-Inositol	HV	0.001	0.0003
Cingulum Ant R myo-Inositol		38	0.292089	0.771808	0.844		Lingual L myo-Inositol	GWI	0.0013	0.0004
Rolandic Oper L myo-Inositol		38	0.262013	0.794727	0.849		Lingual L myo-Inositol	HV	0.0012	0.0003
Frontal L myo-Inositol		38	-0.0362559	0.971268	0.991		Lingual R myo-Inositol	GWI	0.0011	0.0004
Precentral L myo-Inositol		38	0.0257799	0.979568	0.991		Lingual R myo-Inositol	HV	0.001	0.0002
Insula R myo-Inositol		38	0.0115658	0.990833	0.991		Occipital L myo-Inositol	GWI	0.0013	0.0004
							Occipital L myo-Inositol	HV	0.0012	0.0003
							Occipital R myo-Inositol	GWI	0.0011	0.0003
							Occipital R myo-Inositol	HV	0.001	0.0002
							Pallidum L myo-Inositol	GWI	0.0013	0.0003
							Pallidum L myo-Inositol	HV	0.0013	0.0003
							Pallidum R myo-Inositol	GWI	0.0011	0.0004
							Pallidum R myo-Inositol	HV	0.001	0.0002
							Paracentral Lobule L myo-Inositol	GWI	0.0014	0.0005
							Paracentral Lobule L myo-Inositol	HV	0.0013	0.0003
							Paracentral Lobule R myo-Inositol	GWI	0.0012	0.0003
							Paracentral Lobule R myo-Inositol	HV	0.001	0.0002
							Parietal L myo-Inositol	GWI	0.0012	0.0003
							Parietal L myo-Inositol	HV	0.0011	0.0003
							Parietal R myo-Inositol	GWI	0.0012	0.0002
							Parietal R myo-Inositol	HV	0.0011	0.0002
							Postcentral L myo-Inositol	GWI	0.0014	0.0003
							Postcentral L myo-Inositol	HV	0.0014	0.0003
							Postcentral R myo-Inositol	GWI	0.0012	0.0002
							Postcentral R myo-Inositol	HV	0.0011	0.0002
							Precentral L myo-Inositol	GWI	0.0013	0.0002
							Precentral L myo-Inositol	HV	0.0012	0.0002
							Precentral R myo-Inositol	GWI	0.0008	0.0004
							Precentral R myo-Inositol	HV	0.0007	0.0003
							Precuneus L myo-Inositol	GWI	0.0011	0.0005
							Precuneus L myo-Inositol	HV	0.001	0.0003
							Precuneus R myo-Inositol	GWI	0.0011	0.0004
							Precuneus R myo-Inositol	HV	0.001	0.0005
							Putamen L myo-Inositol	GWI	0.0019	0.004
							Putamen L myo-Inositol	HV	0.0012	0.0005
							Putamen R myo-Inositol	GWI	0.0013	0.0015
							Putamen R myo-Inositol	HV	0.0009	0.0006
							Rolandic Oper L myo-Inositol	GWI	0.0012	0.0006
							Rolandic Oper L myo-Inositol	HV	0.0013	0.0008
							Rolandic Oper R myo-Inositol	GWI	0.001	0.0016
							Rolandic Oper R myo-Inositol	HV	0.0006	0.0004
							Supp Motor Area L myo-Inositol	GWI	0.0009	0.0009
							Supp Motor Area L myo-Inositol	HV	0.0008	0.0005
							Supp Motor Area R myo-Inositol	GWI	0.001	0.0007
							Supp Motor Area R myo-Inositol	HV	0.0009	0.0003
							Temporal L myo-Inositol	GWI	0.001	0.0005
							Temporal L myo-Inositol	HV	0.0009	0.0003
							Temporal R myo-Inositol	GWI	0.0013	0.0003
							Temporal R myo-Inositol	HV	0.0011	0.0002
							Thalamus L myo-Inositol	GWI	0.0014	0.0003
							Thalamus L myo-Inositol	HV	0.0014	0.0003
							Thalamus R myo-Inositol	GWI	0.0014	0.0004
							Thalamus R myo-Inositol	HV	0.0013	0.0002

## Sheet: Temperature
Region of Interest		df	t Statistic	Significance	Adjusted Significance		Region of Interest	Group	Mean (°C)	Standard Deviation
Calcarine L Tmap Ave		37	-2.52731	0.0158976	0.249		Calcarine L Tmap Ave	GWI	36.789	0.477
Cuneus L Tmap Ave		37	-2.95762	0.00537541	0.249		Calcarine L Tmap Ave	HV	36.763	0.416
Occipital L Tmap Ave		37	-2.55627	0.014819	0.249		Calcarine R Tmap Ave	GWI	37.322	2.789
Calcarine R Tmap Ave		37	-1.95806	0.0577955	0.311		Calcarine R Tmap Ave	HV	36.905	0.5
Cuneus R Tmap Ave		37	-2.10674	0.0419807	0.311		Caudate L Tmap Ave	GWI	36.932	0.639
Occipital R Tmap Ave		37	-2.07983	0.0445245	0.311		Caudate L Tmap Ave	HV	36.822	0.456
Parietal R Tmap Ave		37	-1.97374	0.0559143	0.311		Caudate R Tmap Ave	GWI	37.168	1.793
Parietal L Tmap Ave		37	-2.14988	0.0381707	0.311		Caudate R Tmap Ave	HV	36.747	0.477
Temporal L Tmap Ave		37	-1.94436	0.059485	0.311		Cerebelum Tmap Ave	GWI	36.824	0.453
Precuneus R Tmap Ave		37	-1.42732	0.161873	0.761		Cerebelum Tmap Ave	HV	36.733	0.467
Frontal L Tmap Ave		37	1.0142	0.317075	0.767		Cingulum Ant L Tmap Ave	GWI	36.664	0.589
Rolandic Oper L Tmap Ave		37	-0.893268	0.377487	0.767		Cingulum Ant L Tmap Ave	HV	36.949	1.266
Supp Motor Area R Tmap Ave		37	-1.02537	0.311848	0.767		Cingulum Ant R Tmap Ave	GWI	36.681	0.873
Cingulum Ant L Tmap Ave		37	1.1135	0.272676	0.767		Cingulum Ant R Tmap Ave	HV	36.915	0.516
Cingulum Mid R Tmap Ave		37	-0.961938	0.342325	0.767		Cingulum Mid L Tmap Ave	GWI	36.75	0.723
Lingual R Tmap Ave		37	-1.14059	0.26137	0.767		Cingulum Mid L Tmap Ave	HV	36.827	0.472
Postcentral R Tmap Ave		37	0.920644	0.3632	0.767		Cingulum Mid R Tmap Ave	GWI	36.552	0.656
Precuneus L Tmap Ave		37	-1.02628	0.311422	0.767		Cingulum Mid R Tmap Ave	HV	36.515	0.547
Paracentral Lobule R Tmap Ave		37	0.893129	0.377561	0.767		Cingulum Post L Tmap Ave	GWI	36.54	0.708
Caudate R Tmap Ave		35	-1.01848	0.31544	0.767		Cingulum Post L Tmap Ave	HV	36.697	1.158
Caudate L Tmap Ave		36	0.886574	0.381193	0.767		Cingulum Post R Tmap Ave	GWI	36.736	1.013
Putamen R Tmap Ave		37	1.01444	0.316962	0.767		Cingulum Post R Tmap Ave	HV	36.857	0.694
Putamen L Tmap Ave		36	0.84945	0.401245	0.767		Cuneus L Tmap Ave	GWI	36.917	1.04
Pallidum L Tmap Ave		29	-0.839327	0.408152	0.767		Cuneus L Tmap Ave	HV	36.554	0.997
Temporal R Tmap Ave		37	-1.24899	0.219513	0.767		Cuneus R Tmap Ave	GWI	37.025	0.288
Precentral L Tmap Ave		37	0.657597	0.514868	0.798		Cuneus R Tmap Ave	HV	37.128	0.371
Frontal R Tmap Ave		37	0.622286	0.53757	0.798		Frontal L Tmap Ave	GWI	37.102	0.22
Rolandic Oper R Tmap Ave		37	0.619931	0.539102	0.798		Frontal L Tmap Ave	HV	37.058	0.351
Supp Motor Area L Tmap Ave		37	-0.393818	0.695976	0.798		Frontal R Tmap Ave	GWI	36.884	0.36
Insula L Tmap Ave		37	-0.509243	0.613605	0.798		Frontal R Tmap Ave	HV	36.888	0.439
Cingulum Ant R Tmap Ave		37	-0.436933	0.6647	0.798		Fusiform L Tmap Ave	GWI	36.813	0.451
Cingulum Mid L Tmap Ave		37	0.469316	0.641598	0.798		Fusiform L Tmap Ave	HV	36.741	0.521
Cingulum Post L Tmap Ave		37	0.460422	0.647908	0.798		Fusiform R Tmap Ave	GWI	36.129	0.694
Hippocampus R Tmap Ave		37	0.767648	0.447567	0.798		Fusiform R Tmap Ave	HV	35.946	0.788
Hippocampus L Tmap Ave		37	0.465052	0.64462	0.798		Hippocampus L Tmap Ave	GWI	36.094	0.927
Lingual L Tmap Ave		37	-0.576246	0.567938	0.798		Hippocampus L Tmap Ave	HV	35.969	0.741
Postcentral L Tmap Ave		37	0.641072	0.525427	0.798		Hippocampus R Tmap Ave	GWI	36.812	0.425
Paracentral Lobule L Tmap Ave		37	-0.636538	0.528345	0.798		Hippocampus R Tmap Ave	HV	37.118	0.542
Pallidum R Tmap Ave		29	-0.516148	0.609665	0.798		Insula L Tmap Ave	GWI	36.683	0.428
Thalamus L Tmap Ave		36	0.56332	0.576709	0.798		Insula L Tmap Ave	HV	37.115	0.617
Cerebelum Tmap Ave		37	-0.408815	0.685032	0.798		Insula R Tmap Ave	GWI	36.918	0.47
Fusiform R Tmap Ave		37	-0.367426	0.715394	0.801		Insula R Tmap Ave	HV	37.419	0.93
Precentral R Tmap Ave		37	0.179656	0.858403	0.897		Lingual L Tmap Ave	GWI	36.779	0.815
Insula R Tmap Ave		37	0.186967	0.852708	0.897		Lingual L Tmap Ave	HV	37.58	0.874
Fusiform L Tmap Ave		37	0.195077	0.8464	0.897		Lingual R Tmap Ave	GWI	36.641	0.617
Thalamus R Tmap Ave		36	-0.0992432	0.921496	0.942		Lingual R Tmap Ave	HV	36.859	0.574
Cingulum Post R Tmap Ave		37	-0.0320076	0.974638	0.975		Occipital L Tmap Ave	GWI	36.659	0.527
							Occipital L Tmap Ave	HV	36.765	0.62
							Occipital R Tmap Ave	GWI	36.465	0.795
							Occipital R Tmap Ave	HV	36.958	0.684
							Pallidum L Tmap Ave	GWI	36.397	0.486
							Pallidum L Tmap Ave	HV	36.84	0.588
							Pallidum R Tmap Ave	GWI	36.279	0.677
							Pallidum R Tmap Ave	HV	36.361	0.708
							Paracentral Lobule L Tmap Ave	GWI	36.351	1.027
							Paracentral Lobule L Tmap Ave	HV	36.298	0.617
							Paracentral Lobule R Tmap Ave	GWI	37.003	0.652
							Paracentral Lobule R Tmap Ave	HV	36.846	0.385
							Parietal L Tmap Ave	GWI	37.327	2.537
							Parietal L Tmap Ave	HV	36.957	0.479
							Parietal R Tmap Ave	GWI	36.718	0.783
							Parietal R Tmap Ave	HV	37.094	0.327
							Postcentral L Tmap Ave	GWI	36.685	0.563
							Postcentral L Tmap Ave	HV	37.044	0.476
							Postcentral R Tmap Ave	GWI	36.99	0.36
							Postcentral R Tmap Ave	HV	37.154	0.359
							Precentral L Tmap Ave	GWI	37	0.466
							Precentral L Tmap Ave	HV	37.133	0.336
							Precentral R Tmap Ave	GWI	37.497	2.634
							Precentral R Tmap Ave	HV	36.961	0.501
							Precuneus L Tmap Ave	GWI	36.897	0.817
							Precuneus L Tmap Ave	HV	37.032	0.464
							Precuneus R Tmap Ave	GWI	36.757	0.588
							Precuneus R Tmap Ave	HV	36.995	0.796
							Putamen L Tmap Ave	GWI	37.348	3.438
							Putamen L Tmap Ave	HV	36.655	0.611
							Putamen R Tmap Ave	GWI	36.654	1.003
							Putamen R Tmap Ave	HV	36.379	0.663
							Rolandic Oper L Tmap Ave	GWI	37.274	3.012
							Rolandic Oper L Tmap Ave	HV	36.577	1.93
							Rolandic Oper R Tmap Ave	GWI	35.849	0.711
							Rolandic Oper R Tmap Ave	HV	36.005	0.962
							Supp Motor Area L Tmap Ave	GWI	35.642	1.435
							Supp Motor Area L Tmap Ave	HV	36.007	0.955
							Supp Motor Area R Tmap Ave	GWI	36.008	0.654
							Supp Motor Area R Tmap Ave	HV	36.031	0.748
							Temporal L Tmap Ave	GWI	36.09	0.518
							Temporal L Tmap Ave	HV	35.962	0.834
							Temporal R Tmap Ave	GWI	36.256	0.667
							Temporal R Tmap Ave	HV	36.469	0.361
							Thalamus L Tmap Ave	GWI	36.276	0.599
							Thalamus L Tmap Ave	HV	36.669	0.661
							Thalamus R Tmap Ave	GWI	36.701	0.863
							Thalamus R Tmap Ave	HV	36.794	0.534

## Sheet: Creatine
Region of Interest		df	t Statistic	Significance	Adjusted Significance		Region of Interest	Group	Mean (I.U.)	Standard Deviation
Calcarine L tCreatine		35	2.99067	0.00507043	0.156		Calcarine L Creatine	GWI	0.0018	0.0003
Postcentral L tCreatine		35	2.65626	0.0118184	0.174		Calcarine L Creatine	HV	0.0021	0.0003
Cuneus L tCreatine		35	2.54158	0.0156203	0.529		Calcarine R Creatine	GWI	0.0017	0.0003
Cuneus R tCreatine		35	2.42401	0.0206551	0.522		Calcarine R Creatine	HV	0.0019	0.0003
Lingual L tCreatine		35	2.40128	0.0217846	0.156		Caudate L Creatine	GWI	0.0015	0.0002
Temporal R tCreatine		35	2.26178	0.0300277	0.157		Caudate L Creatine	HV	0.0016	0.0003
Thalamus L tCreatine		35	2.1676	0.0370761	0.162		Caudate R Creatine	GWI	0.0015	0.0003
Paracentral Lobule L tCreatine		35	2.1345	0.0398822	0.226		Caudate R Creatine	HV	0.0017	0.0003
Temporal L tCreatine		35	2.13365	0.0399564	0.174		Cerebelum Creatine	GWI	0.0022	0.0003
Hippocampus L tCreatine		35	2.12831	0.0404273	0.881		Cerebelum Creatine	HV	0.0024	0.0004
Pallidum L tCreatine		28	2.10468	0.0444211	0.425		Cingulum Ant L Creatine	GWI	0.002	0.0003
Cingulum Mid R tCreatine		35	2.03616	0.0493572	0.549		Cingulum Ant L Creatine	HV	0.0021	0.0003
Precentral R tCreatine		35	2.02577	0.0504652	0.156		Cingulum Ant R Creatine	GWI	0.0021	0.0003
Precuneus L tCreatine		35	2.01099	0.0520785	0.164		Cingulum Ant R Creatine	HV	0.0022	0.0003
Cingulum Post L tCreatine		35	1.9192	0.0631416	0.174		Cingulum Mid L Creatine	GWI	0.002	0.0002
Rolandic Oper R tCreatine		35	1.91528	0.0636569	0.156		Cingulum Mid L Creatine	HV	0.0021	0.0002
Caudate R tCreatine		33	1.90443	0.0656022	0.314		Cingulum Mid R Creatine	GWI	0.0019	0.0002
Calcarine R tCreatine		35	1.90053	0.0656259	0.156		Cingulum Mid R Creatine	HV	0.002	0.0002
Occipital R tCreatine		35	1.89792	0.0659791	0.156		Cingulum Post L Creatine	GWI	0.0016	0.0003
Occipital L tCreatine		35	1.86671	0.0703374	0.156		Cingulum Post L Creatine	HV	0.0018	0.0003
Parietal L tCreatine		35	1.85152	0.0725473	0.156		Cingulum Post R Creatine	GWI	0.0016	0.0003
Precuneus R tCreatine		35	1.84978	0.0728036	0.156		Cingulum Post R Creatine	HV	0.0017	0.0002
Rolandic Oper L tCreatine		35	1.82294	0.0768645	0.297		Cuneus L Creatine	GWI	0.0018	0.0003
Supp Motor Area R tCreatine		35	1.7869	0.0826182	0.156		Cuneus L Creatine	HV	0.0021	0.0003
Postcentral R tCreatine		35	1.75013	0.0888588	0.156		Cuneus R Creatine	GWI	0.0017	0.0003
Cingulum Mid L tCreatine		35	1.72682	0.0930171	0.156		Cuneus R Creatine	HV	0.002	0.0003
Parietal R tCreatine		35	1.72119	0.0940458	0.549		Frontal L Creatine	GWI	0.002	0.0002
Cerebelum tCreatine		35	1.6518	0.10752	0.195		Frontal L Creatine	HV	0.0021	0.0002
Precentral L tCreatine		35	1.61715	0.114825	0.164		Frontal R Creatine	GWI	0.002	0.0003
Insula R tCreatine		35	1.61037	0.116301	0.156		Frontal R Creatine	HV	0.0021	0.0002
Cingulum Post R tCreatine		35	1.60292	0.11794	0.164		Fusiform L Creatine	GWI	0.0019	0.0002
Putamen R tCreatine		35	1.6014	0.118276	0.156		Fusiform L Creatine	HV	0.002	0.0003
Fusiform L tCreatine		35	1.52334	0.13666	0.156		Fusiform R Creatine	GWI	0.0017	0.0002
Supp Motor Area L tCreatine		35	1.42266	0.163687	0.156		Fusiform R Creatine	HV	0.0017	0.0003
Pallidum R tCreatine		30	1.40668	0.169797	0.376		Hippocampus L Creatine	GWI	0.0015	0.0002
Lingual R tCreatine		35	1.22787	0.22769	0.156		Hippocampus L Creatine	HV	0.0017	0.0003
Hippocampus R tCreatine		35	1.1765	0.247336	0.156		Hippocampus R Creatine	GWI	0.0013	0.0003
Paracentral Lobule R tCreatine		35	1.04374	0.303763	0.621		Hippocampus R Creatine	HV	0.0014	0.0003
Cingulum Ant R tCreatine		35	0.941209	0.353049	0.174		Insula L Creatine	GWI	0.002	0.0002
Frontal L tCreatine		35	0.773095	0.444656	0.845		Insula L Creatine	HV	0.0021	0.0003
Frontal R tCreatine		35	0.743956	0.461869	0.228		Insula R Creatine	GWI	0.0019	0.0002
Fusiform R tCreatine		35	0.676765	0.503004	0.156		Insula R Creatine	HV	0.0021	0.0003
Cingulum Ant L tCreatine		35	0.671187	0.506508	0.549		Lingual L Creatine	GWI	0.0018	0.0003
Thalamus R tCreatine		35	0.659314	0.514009	0.156		Lingual L Creatine	HV	0.0021	0.0003
Caudate L tCreatine		34	0.537707	0.594282	0.156		Lingual R Creatine	GWI	0.0017	0.0002
Putamen L tCreatine		35	0.220374	0.82686	0.156		Lingual R Creatine	HV	0.0018	0.0003
Insula L tCreatine		35	0.151398	0.880531	0.174		Occipital L Creatine	GWI	0.0019	0.0004
							Occipital L Creatine	HV	0.0021	0.0003
							Occipital R Creatine	GWI	0.0017	0.0003
							Occipital R Creatine	HV	0.0018	0.0003
							Pallidum L Creatine	GWI	0.0014	0.0003
							Pallidum L Creatine	HV	0.0016	0.0003
							Pallidum R Creatine	GWI	0.0013	0.0002
							Pallidum R Creatine	HV	0.0014	0.0003
							Paracentral Lobule L Creatine	GWI	0.0019	0.0003
							Paracentral Lobule L Creatine	HV	0.0021	0.0003
							Paracentral Lobule R Creatine	GWI	0.0018	0.0003
							Paracentral Lobule R Creatine	HV	0.0019	0.0002
							Parietal L Creatine	GWI	0.002	0.0003
							Parietal L Creatine	HV	0.0021	0.0002
							Parietal R Creatine	GWI	0.0019	0.0002
							Parietal R Creatine	HV	0.002	0.0002
							Postcentral L Creatine	GWI	0.0019	0.0002
							Postcentral L Creatine	HV	0.0021	0.0002
							Postcentral R Creatine	GWI	0.0019	0.0002
							Postcentral R Creatine	HV	0.002	0.0002
							Precentral L Creatine	GWI	0.0019	0.0003
							Precentral L Creatine	HV	0.002	0.0002
							Precentral R Creatine	GWI	0.0018	0.0002
							Precentral R Creatine	HV	0.0019	0.0002
							Precuneus L Creatine	GWI	0.0019	0.0002
							Precuneus L Creatine	HV	0.0021	0.0002
							Precuneus R Creatine	GWI	0.0019	0.0003
							Precuneus R Creatine	HV	0.002	0.0002
							Putamen L Creatine	GWI	0.0018	0.0003
							Putamen L Creatine	HV	0.0018	0.0004
							Putamen R Creatine	GWI	0.0015	0.0003
							Putamen R Creatine	HV	0.0017	0.0003
							Rolandic Oper L Creatine	GWI	0.0019	0.0002
							Rolandic Oper L Creatine	HV	0.0021	0.0002
							Rolandic Oper R Creatine	GWI	0.0019	0.0002
							Rolandic Oper R Creatine	HV	0.002	0.0003
							Supp Motor Area L Creatine	GWI	0.0019	0.0003
							Supp Motor Area L Creatine	HV	0.002	0.0002
							Supp Motor Area R Creatine	GWI	0.0018	0.0003
							Supp Motor Area R Creatine	HV	0.002	0.0002
							Temporal L Creatine	GWI	0.0021	0.0002
							Temporal L Creatine	HV	0.0022	0.0002
							Temporal R Creatine	GWI	0.0019	0.0002
							Temporal R Creatine	HV	0.002	0.0003
							Thalamus L Creatine	GWI	0.0014	0.0002
							Thalamus L Creatine	HV	0.0016	0.0003
							Thalamus R Creatine	GWI	0.0013	0.0002
							Thalamus R Creatine	HV	0.0014	0.0002

## Sheet: Tissue_Water_Normalized
Region of Interest		df	t Statistic	Significance	Adjusted Significance		Region of Interest	Group	Mean (I.U.)	Standard Deviation
Cingulum Ant R Water		37	1.66206	0.104952	0.905		Calcarine L Water	GWI	0.00289887	0.0003
Cuneus R Water		37	1.65283	0.106827	0.905		Calcarine L Water	HV	0.00294487	0.0001
Pallidum L Water		29	1.65287	0.109144	0.905		Calcarine R Water	GWI	0.00279183	0.0003
Cerebelum Water		37	1.53743	0.132697	0.905		Calcarine R Water	HV	0.00286868	0.0001
Hippocampus L Water		37	1.45337	0.154551	0.905		Caudate L Water	GWI	0.00260084	0.0003
Caudate L Water		36	1.43459	0.160035	0.905		Caudate L Water	HV	0.00271433	0.0002
Calcarine R Water		37	1.18604	0.243169	0.905		Caudate R Water	GWI	0.00261887	0.0002
Rolandic Oper R Water		37	0.996612	0.325426	0.905		Caudate R Water	HV	0.0026458	0.0003
Putamen R Water		37	0.977808	0.33452	0.905		Cerebelum Water	GWI	0.00265277	0.0002
Precuneus R Water		37	0.779646	0.440558	0.905		Cerebelum Water	HV	0.00274034	0.0002
Lingual R Water		37	0.765558	0.448796	0.905		Cingulum Ant L Water	GWI	0.00284769	0.0002
Calcarine L Water		37	0.666648	0.509133	0.905		Cingulum Ant L Water	HV	0.00283038	0.0003
Rolandic Oper L Water		37	0.661836	0.512177	0.905		Cingulum Ant R Water	GWI	0.0027425	0.0003
Thalamus L Water		36	0.658062	0.514685	0.905		Cingulum Ant R Water	HV	0.0029154	0.0003
Precentral R Water		37	-0.619377	0.539464	0.905		Cingulum Mid L Water	GWI	0.00293517	0.0002
Occipital L Water		37	-0.608854	0.546341	0.905		Cingulum Mid L Water	HV	0.00297061	0.0001
Insula R Water		37	0.596424	0.554524	0.905		Cingulum Mid R Water	GWI	0.00294417	0.0003
Postcentral R Water		37	-0.589109	0.559368	0.905		Cingulum Mid R Water	HV	0.0029784	0.0001
Cuneus L Water		37	0.584114	0.562688	0.905		Cingulum Post L Water	GWI	0.00277616	0.0002
Precuneus L Water		37	0.573371	0.569863	0.905		Cingulum Post L Water	HV	0.002813	0.0002
Cingulum Mid L Water		37	0.567337	0.573911	0.905		Cingulum Post R Water	GWI	0.00277318	0.0002
Hippocampus R Water		37	0.561625	0.577758	0.905		Cingulum Post R Water	HV	0.00279133	0.0001
Parietal R Water		37	-0.56115	0.578078	0.905		Cuneus L Water	GWI	0.00284949	0.0003
Cingulum Post L Water		37	0.559155	0.579425	0.905		Cuneus L Water	HV	0.00291336	0.0003
Cingulum Mid R Water		37	0.552347	0.584032	0.905		Cuneus R Water	GWI	0.00273548	0.0003
Frontal R Water		37	-0.547869	0.587072	0.905		Cuneus R Water	HV	0.00286806	0.0002
Pallidum R Water		29	0.497845	0.622347	0.905		Frontal L Water	GWI	0.00278665	0.0003
Insula L Water		37	0.495663	0.623063	0.905		Frontal L Water	HV	0.00272988	0.0006
Putamen L Water		36	-0.487299	0.629001	0.905		Frontal R Water	GWI	0.00275794	0.0003
Parietal L Water		37	-0.46292	0.646133	0.905		Frontal R Water	HV	0.00268475	0.0005
Postcentral L Water		37	-0.397936	0.692964	0.905		Fusiform L Water	GWI	0.00274759	0.0002
Supp Motor Area R Water		37	-0.380694	0.705607	0.905		Fusiform L Water	HV	0.00272558	0.0003
Frontal L Water		37	-0.379049	0.706818	0.905		Fusiform R Water	GWI	0.0026436	0.0002
Caudate R Water		35	0.340163	0.735767	0.905		Fusiform R Water	HV	0.00263002	0.0003
Thalamus R Water		36	0.336086	0.738757	0.905		Hippocampus L Water	GWI	0.00249153	0.0002
Cingulum Post R Water		37	0.313776	0.755454	0.905		Hippocampus L Water	HV	0.00260277	0.0002
Precentral L Water		37	-0.291148	0.772564	0.905		Hippocampus R Water	GWI	0.00247495	0.0003
Occipital R Water		37	-0.285493	0.776859	0.905		Hippocampus R Water	HV	0.00251408	0.0002
Supp Motor Area L Water		37	-0.283633	0.778272	0.905		Insula L Water	GWI	0.00270547	0.0003
Fusiform L Water		37	-0.271346	0.787633	0.905		Insula L Water	HV	0.00275513	0.0003
Lingual L Water		37	0.265811	0.79186	0.905		Insula R Water	GWI	0.00269463	0.0003
Paracentral Lobule R Water		37	-0.234219	0.816106	0.905		Insula R Water	HV	0.00274621	0.0002
Temporal L Water		37	-0.21909	0.827784	0.905		Lingual L Water	GWI	0.00291669	0.0003
Cingulum Ant L Water		37	-0.18651	0.853064	0.906		Lingual L Water	HV	0.00293651	0.0002
Fusiform R Water		37	-0.168123	0.867402	0.906		Lingual R Water	GWI	0.00279587	0.0002
Paracentral Lobule L Water		37	0.129648	0.897547	0.917		Lingual R Water	HV	0.00284814	0.0002
Temporal R Water		37	-0.0742732	0.941193	0.941		Occipital L Water	GWI	0.0028457	0.0003
							Occipital L Water	HV	0.00275696	0.0006
							Occipital R Water	GWI	0.00271981	0.0003
							Occipital R Water	HV	0.00268865	0.0004
							Pallidum L Water	GWI	0.00211269	0.0003
							Pallidum L Water	HV	0.0022898	0.0003
							Pallidum R Water	GWI	0.00211221	0.0005
							Pallidum R Water	HV	0.00218456	0.0003
							Paracentral Lobule L Water	GWI	0.00298021	0.0004
							Paracentral Lobule L Water	HV	0.00299858	0.0005
							Paracentral Lobule R Water	GWI	0.00295564	0.0004
							Paracentral Lobule R Water	HV	0.0029193	0.0006
							Parietal L Water	GWI	0.00293676	0.0003
							Parietal L Water	HV	0.00286568	0.0006
							Parietal R Water	GWI	0.00287236	0.0003
							Parietal R Water	HV	0.0028001	0.0005
							Postcentral L Water	GWI	0.00285566	0.0003
							Postcentral L Water	HV	0.00279362	0.0006
							Postcentral R Water	GWI	0.00281721	0.0003
							Postcentral R Water	HV	0.00274024	0.0005
							Precentral L Water	GWI	0.00278307	0.0003
							Precentral L Water	HV	0.00273952	0.0006
							Precentral R Water	GWI	0.00275587	0.0003
							Precentral R Water	HV	0.00267426	0.0005
							Precuneus L Water	GWI	0.00295069	0.0003
							Precuneus L Water	HV	0.00299456	0.0002
							Precuneus R Water	GWI	0.00295029	0.0003
							Precuneus R Water	HV	0.00301037	0.0002
							Putamen L Water	GWI	0.00244941	0.0003
							Putamen L Water	HV	0.00235087	0.0008
							Putamen R Water	GWI	0.00238921	0.0003
							Putamen R Water	HV	0.00247896	0.0003
							Rolandic Oper L Water	GWI	0.00274626	0.0003
							Rolandic Oper L Water	HV	0.00282666	0.0004
							Rolandic Oper R Water	GWI	0.00276321	0.0003
							Rolandic Oper R Water	HV	0.00283952	0.0002
							Supp Motor Area L Water	GWI	0.00300083	0.0004
							Supp Motor Area L Water	HV	0.00295842	0.0005
							Supp Motor Area R Water	GWI	0.00300795	0.0004
							Supp Motor Area R Water	HV	0.00295438	0.0005
							Temporal L Water	GWI	0.00281739	0.0003
							Temporal L Water	HV	0.00279186	0.0004
							Temporal R Water	GWI	0.00272034	0.0003
							Temporal R Water	HV	0.00271261	0.0004
							Thalamus L Water	GWI	0.00255902	0.0003
							Thalamus L Water	HV	0.00261106	0.0002
							Thalamus R Water	GWI	0.00252872	0.0003
							Thalamus R Water	HV	0.00255715	0.0002
