# Supplementary material for: Neurometabolite alterations in Gulf War Illness: a whole-brain magnetic resonance spectroscopy study
Source: Exp Brain Res. 2025 Oct 25;243(11):237. doi: 10.1007/s00221-025-07174-w (PMC12553559; doi:10.1007/s00221-025-07174-w)
Supplement: Supplementary file 2 — Supplementary Material 2 [file 221_2025_7174_MOESM2_ESM.xlsx]

## Sheet: Sheet1
Supplementary Information 2
Title: Neurometabolite Alterations in Gulf War Illness: A Whole-Brain Magnetic Resonance Spectroscopy Study
Authors: Chloe Jones*, Olivia Haskin, Jarred Younger
Affiliation for all authors: Department of Psychology, The University of Alabama at Birmingham, Birmingham, AL, USA 35233
*Correspondence: chloej@uab.edu

## Sheet: tCholine_Cr
Region of Interest		df	t Statistic	Significance	Adjusted Significance		Region of Interest	Group	Mean	Standard Deviation
Cuneus R CHO/CR		38	3.04746	0.0041842	0.197		Calcarine L CHO/CR	GWI	0.192	0.0173188
Calcarine R CHO/CR		38	2.77354	0.00854716	0.201		Calcarine L CHO/CR	HV	0.185	0.0281008
Lingual R CHO/CR		38	2.35149	0.0239852	0.336		Calcarine R CHO/CR	GWI	0.1849	0.0163379
Paracentral Lobule R CHO/CR		38	2.27573	0.028586	0.336		Calcarine R CHO/CR	HV	0.182	0.023957
Precuneus R CHO/CR		38	1.87331	0.0687327	0.605		Caudate L CHO/CR	GWI	0.1988	0.063279
Cuneus L CHO/CR		38	1.81594	0.0772765	0.605		Caudate L CHO/CR	HV	0.2026	0.0341256
Supp Motor Area L CHO/CR		38	1.60656	0.11643	0.65		Caudate R CHO/CR	GWI	0.1951	0.0543578
Occipital R CHO/CR		38	1.58017	0.122356	0.65		Caudate R CHO/CR	HV	0.1953	0.0525332
Precuneus L CHO/CR		38	1.53256	0.133667	0.65		Cerebelum CHO/CR	GWI	0.2047	0.0331387
Cingulum Mid R CHO/CR		38	1.5141	0.138273	0.65		Cerebelum CHO/CR	HV	0.2055	0.0297356
Paracentral Lobule L CHO/CR		38	1.41232	0.165992	0.709		Cingulum Ant L CHO/CR	GWI	0.1976	0.0258296
Thalamus R CHO/CR		37	-1.31777	0.195681	0.766		Cingulum Ant L CHO/CR	HV	0.1888	0.0451598
Precentral R CHO/CR		38	1.17585	0.246967	0.828		Cingulum Ant R CHO/CR	GWI	0.1913	0.0324207
Fusiform R CHO/CR		38	-1.11634	0.271285	0.828		Cingulum Ant R CHO/CR	HV	0.1846	0.0398002
Putamen R CHO/CR		38	-1.10484	0.276175	0.828		Cingulum Mid L CHO/CR	GWI	0.1939	0.0126244
Cingulum Ant R CHO/CR		38	-1.09134	0.281995	0.828		Cingulum Mid L CHO/CR	HV	0.1818	0.0278576
Thalamus L CHO/CR		37	-1.01217	0.318029	0.828		Cingulum Mid R CHO/CR	GWI	0.2285	0.014146
Hippocampus L CHO/CR		38	-0.907969	0.369617	0.828		Cingulum Mid R CHO/CR	HV	0.234	0.0219584
Occipital L CHO/CR		38	0.906455	0.370407	0.828		Cingulum Post L CHO/CR	GWI	0.2287	0.0188417
Supp Motor Area R CHO/CR		38	0.897991	0.374845	0.828		Cingulum Post L CHO/CR	HV	0.2242	0.0357028
Parietal L CHO/CR		38	0.863582	0.393236	0.828		Cingulum Post R CHO/CR	GWI	0.2284	0.0237115
Rolandic Oper L CHO/CR		38	0.845007	0.403396	0.828		Cingulum Post R CHO/CR	HV	0.241	0.0284482
Fusiform L CHO/CR		38	-0.841703	0.40522	0.828		Cuneus L CHO/CR	GWI	0.2381	0.0177251
Postcentral L CHO/CR		38	0.757605	0.45336	0.886		Cuneus L CHO/CR	HV	0.2319	0.0314072
Parietal R CHO/CR		38	0.640981	0.525382	0.886		Cuneus R CHO/CR	GWI	0.206	0.0209137
Lingual L CHO/CR		38	0.630515	0.532132	0.886		Cuneus R CHO/CR	HV	0.1968	0.0275787
Insula R CHO/CR		38	-0.629552	0.532755	0.886		Frontal L CHO/CR	GWI	0.2066	0.0169759
Calcarine L CHO/CR		38	0.616274	0.541388	0.886		Frontal L CHO/CR	HV	0.202	0.0274639
Cingulum Mid L CHO/CR		38	0.608045	0.546775	0.886		Frontal R CHO/CR	GWI	0.1919	0.0166229
Precentral L CHO/CR		38	0.547958	0.586926	0.892		Frontal R CHO/CR	HV	0.189	0.0268003
Caudate L CHO/CR		37	-0.523914	0.603463	0.892		Fusiform L CHO/CR	GWI	0.1996	0.037902
Frontal R CHO/CR		38	-0.50981	0.613133	0.892		Fusiform L CHO/CR	HV	0.2016	0.0302168
Putamen L CHO/CR		37	-0.476436	0.636565	0.892		Fusiform R CHO/CR	GWI	0.2544	0.0375049
Temporal L CHO/CR		38	0.464068	0.645247	0.892		Fusiform R CHO/CR	HV	0.2552	0.0226889
Cingulum Ant L CHO/CR		38	0.426424	0.672205	0.903		Hippocampus L CHO/CR	GWI	0.2443	0.0253814
Cingulum Post R CHO/CR		38	0.398879	0.692215	0.904		Hippocampus L CHO/CR	HV	0.2532	0.0431075
Temporal R CHO/CR		38	-0.350875	0.72762	0.924		Hippocampus R CHO/CR	GWI	0.1607	0.0371956
Cerebelum CHO/CR		38	-0.285913	0.776498	0.943		Hippocampus R CHO/CR	HV	0.1438	0.0606235
Insula L CHO/CR		38	0.261235	0.795322	0.943		Insula L CHO/CR	GWI	0.1692	0.0496415
Pallidum L CHO/CR		30	0.236954	0.814303	0.943		Insula L CHO/CR	HV	0.1655	0.0336103
Postcentral R CHO/CR		38	-0.225632	0.822697	0.943		Insula R CHO/CR	GWI	0.1519	0.0280866
Caudate R CHO/CR		36	0.194415	0.846944	0.947		Insula R CHO/CR	HV	0.1298	0.0324491
Rolandic Oper R CHO/CR		38	-0.122679	0.903008	0.947		Lingual L CHO/CR	GWI	0.1588	0.0246
Cingulum Post L CHO/CR		38	-0.0954746	0.92444	0.947		Lingual L CHO/CR	HV	0.145	0.0208069
Pallidum R CHO/CR		30	-0.0704957	0.944267	0.947		Lingual R CHO/CR	GWI	0.1667	0.0216233
Frontal L CHO/CR		38	-0.0674717	0.94656	0.947		Lingual R CHO/CR	HV	0.1515	0.0203925
Hippocampus R CHO/CR		38	-0.0672725	0.946718	0.947		Occipital L CHO/CR	GWI	0.1636	0.0240523
							Occipital L CHO/CR	HV	0.16	0.0318109
							Occipital R CHO/CR	GWI	0.1599	0.0248141
							Occipital R CHO/CR	HV	0.1472	0.0303199
							Pallidum L CHO/CR	GWI	0.1681	0.0451594
							Pallidum L CHO/CR	HV	0.1617	0.0785686
							Pallidum R CHO/CR	GWI	0.1796	0.0404983
							Pallidum R CHO/CR	HV	0.1902	0.107417
							Paracentral Lobule L CHO/CR	GWI	0.1887	0.0147183
							Paracentral Lobule L CHO/CR	HV	0.1959	0.0256031
							Paracentral Lobule R CHO/CR	GWI	0.1764	0.013636
							Paracentral Lobule R CHO/CR	HV	0.1783	0.0238287
							Parietal L CHO/CR	GWI	0.1819	0.0166585
							Parietal L CHO/CR	HV	0.1781	0.0188637
							Parietal R CHO/CR	GWI	0.1733	0.0154217
							Parietal R CHO/CR	HV	0.1706	0.0205216
							Postcentral L CHO/CR	GWI	0.1774	0.01362
							Postcentral L CHO/CR	HV	0.1735	0.0190114
							Postcentral R CHO/CR	GWI	0.1722	0.0112353
							Postcentral R CHO/CR	HV	0.162	0.0217
							Precentral L CHO/CR	GWI	0.1765	0.0143156
							Precentral L CHO/CR	HV	0.168	0.0210407
							Precentral R CHO/CR	GWI	0.184	0.0161124
							Precentral R CHO/CR	HV	0.1698	0.0209348
							Precuneus L CHO/CR	GWI	0.1811	0.0102029
							Precuneus L CHO/CR	HV	0.1728	0.025367
							Precuneus R CHO/CR	GWI	0.2402	0.0134154
							Precuneus R CHO/CR	HV	0.2363	0.0230839
							Putamen L CHO/CR	GWI	0.2415	0.0772142
							Putamen L CHO/CR	HV	0.2489	0.0500216
							Putamen R CHO/CR	GWI	0.188	0.0595616
							Putamen R CHO/CR	HV	0.2082	0.061339
							Rolandic Oper L CHO/CR	GWI	0.2217	0.022914
							Rolandic Oper L CHO/CR	HV	0.2316	0.0409307
							Rolandic Oper R CHO/CR	GWI	0.2005	0.0218885
							Rolandic Oper R CHO/CR	HV	0.2039	0.0305175
							Supp Motor Area L CHO/CR	GWI	0.1921	0.0153516
							Supp Motor Area L CHO/CR	HV	0.1866	0.0267363
							Supp Motor Area R CHO/CR	GWI	0.2153	0.0135745
							Supp Motor Area R CHO/CR	HV	0.2326	0.0270556
							Temporal L CHO/CR	GWI	0.2253	0.0187517
							Temporal L CHO/CR	HV	0.2336	0.0294213
							Temporal R CHO/CR	GWI	0.1873	0.0204683
							Temporal R CHO/CR	HV	0.1903	0.0191603
							Thalamus L CHO/CR	GWI	0.1925	0.0365499
							Thalamus L CHO/CR	HV	0.1892	0.0384727
							Thalamus R CHO/CR	GWI	0.1805	0.0517331
							Thalamus R CHO/CR	HV	0.1835	0.0405484

## Sheet: NAA_Cr
Region of Interest		df	t Statistic	Significance	Adjusted Significance		Region of Interest	Group	Mean	Standard Deviation
Occipital R NAA/CR		38	-2.77615	0.00849045	0.399051		Calcarine L NAA/CR	GWI	1.225	0.081
Precentral R NAA/CR		38	-1.92728	0.0614453	0.629771		Calcarine L NAA/CR	HV	1.321	0.211
Parietal R NAA/CR		38	-1.90352	0.064567	0.629771		Calcarine R NAA/CR	GWI	1.288	0.097
Thalamus L NAA/CR		37	-1.80349	0.0794588	0.629771		Calcarine R NAA/CR	HV	1.358	0.356
Precuneus L NAA/CR		38	-1.57211	0.124215	0.629771		Caudate L NAA/CR	GWI	1.153	0.077
Cuneus L NAA/CR		38	-1.56461	0.125965	0.629771		Caudate L NAA/CR	HV	1.163	0.105
Supp Motor Area R NAA/CR		38	-1.54239	0.131266	0.629771		Caudate R NAA/CR	GWI	1.189	0.098
Cuneus R NAA/CR		38	-1.51471	0.13812	0.629771		Caudate R NAA/CR	HV	1.196	0.139
Postcentral R NAA/CR		38	-1.407	0.167554	0.629771		Cerebelum NAA/CR	GWI	1.163	0.099
Putamen R NAA/CR		38	-1.37622	0.176811	0.629771		Cerebelum NAA/CR	HV	1.154	0.134
Occipital L NAA/CR		38	-1.37386	0.177537	0.629771		Cingulum Ant L NAA/CR	GWI	1.217	0.134
Paracentral Lobule L NAA/CR		38	-1.35767	0.182575	0.629771		Cingulum Ant L NAA/CR	HV	1.237	0.158
Postcentral L NAA/CR		38	-1.25936	0.215581	0.629771		Cingulum Ant R NAA/CR	GWI	1.162	0.105
Temporal R NAA/CR		38	-1.24107	0.222188	0.629771		Cingulum Ant R NAA/CR	HV	1.26	0.278
Supp Motor Area L NAA/CR		38	-1.23819	0.22324	0.629771		Cingulum Mid L NAA/CR	GWI	1.197	0.108
Pallidum L NAA/CR		30	-1.22123	0.231509	0.629771		Cingulum Mid L NAA/CR	HV	1.293	0.338
Fusiform R NAA/CR		38	-1.19762	0.238481	0.629771		Cingulum Mid R NAA/CR	GWI	1.065	0.099
Fusiform L NAA/CR		38	1.18681	0.242668	0.629771		Cingulum Mid R NAA/CR	HV	1.075	0.097
Cingulum Post L NAA/CR		38	-1.12256	0.268666	0.629771		Cingulum Post L NAA/CR	GWI	1.14	0.138
Caudate R NAA/CR		36	-1.10983	0.274429	0.629771		Cingulum Post L NAA/CR	HV	1.106	0.112
Lingual L NAA/CR		38	-1.0736	0.289772	0.629771		Cingulum Post R NAA/CR	GWI	1.039	0.122
Calcarine L NAA/CR		38	-1.06234	0.294786	0.629771		Cingulum Post R NAA/CR	HV	1.025	0.1
Hippocampus L NAA/CR		38	0.983509	0.331578	0.675375		Cuneus L NAA/CR	GWI	1.094	0.139
Precentral L NAA/CR		38	-0.956487	0.344872	0.675375		Cuneus L NAA/CR	HV	1.073	0.185
Precuneus R NAA/CR		38	-0.804995	0.425831	0.778783		Cuneus R NAA/CR	GWI	1.093	0.049
Paracentral Lobule R NAA/CR		38	-0.774595	0.443372	0.778783		Cuneus R NAA/CR	HV	1.098	0.106
Insula L NAA/CR		38	0.76774	0.447386	0.778783		Frontal L NAA/CR	GWI	1.12	0.048
Pallidum R NAA/CR		30	0.655861	0.516913	0.867675		Frontal L NAA/CR	HV	1.118	0.123
Hippocampus R NAA/CR		38	-0.527277	0.601066	0.898966		Frontal R NAA/CR	GWI	1.191	0.123
Parietal L NAA/CR		38	-0.480203	0.633836	0.898966		Frontal R NAA/CR	HV	1.206	0.219
Rolandic Oper L NAA/CR		38	-0.448817	0.656113	0.898966		Fusiform L NAA/CR	GWI	1.256	0.136
Thalamus R NAA/CR		37	0.444407	0.659337	0.898966		Fusiform L NAA/CR	HV	1.314	0.173
Cingulum Ant R NAA/CR		38	0.435956	0.665336	0.898966		Fusiform R NAA/CR	GWI	0.994	0.178
Cingulum Ant L NAA/CR		38	0.435925	0.665358	0.898966		Fusiform R NAA/CR	HV	1.027	0.222
Putamen L NAA/CR		37	0.425272	0.673101	0.898966		Hippocampus L NAA/CR	GWI	0.997	0.174
Caudate L NAA/CR		37	-0.329248	0.743825	0.898966		Hippocampus L NAA/CR	HV	0.95	0.156
Frontal R NAA/CR		38	-0.320927	0.750024	0.898966		Hippocampus R NAA/CR	GWI	1.263	0.155
Insula R NAA/CR		38	-0.277966	0.782546	0.898966		Hippocampus R NAA/CR	HV	1.277	0.177
Temporal L NAA/CR		38	-0.271901	0.78717	0.898966		Insula L NAA/CR	GWI	1.301	0.153
Cerebelum NAA/CR		38	-0.2242	0.823803	0.898966		Insula L NAA/CR	HV	1.354	0.17
Calcarine R NAA/CR		38	-0.223951	0.823996	0.898966		Insula R NAA/CR	GWI	1.188	0.251
Rolandic Oper R NAA/CR		38	0.220099	0.826972	0.898966		Insula R NAA/CR	HV	1.298	0.206
Cingulum Post R NAA/CR		38	-0.217996	0.828599	0.898966		Lingual L NAA/CR	GWI	1.308	0.186
Frontal L NAA/CR		38	-0.201239	0.841585	0.898966		Lingual L NAA/CR	HV	1.401	0.187
Cingulum Mid R NAA/CR		38	-0.167735	0.867681	0.906245		Lingual R NAA/CR	GWI	1.209	0.151
Lingual R NAA/CR		38	-0.0718262	0.943117	0.955854		Lingual R NAA/CR	HV	1.211	0.13
Cingulum Mid L NAA/CR		38	0.055724	0.955854	0.955854		Occipital L NAA/CR	GWI	1.234	0.141
							Occipital L NAA/CR	HV	1.285	0.18
							Occipital R NAA/CR	GWI	1.212	0.141
							Occipital R NAA/CR	HV	1.356	0.188
							Pallidum L NAA/CR	GWI	1.317	0.274
							Pallidum L NAA/CR	HV	1.417	0.211
							Pallidum R NAA/CR	GWI	1.006	0.139
							Pallidum R NAA/CR	HV	1.067	0.181
							Paracentral Lobule L NAA/CR	GWI	1.108	0.164
							Paracentral Lobule L NAA/CR	HV	1.056	0.107
							Paracentral Lobule R NAA/CR	GWI	1.19	0.077
							Paracentral Lobule R NAA/CR	HV	1.246	0.165
							Parietal L NAA/CR	GWI	1.28	0.086
							Parietal L NAA/CR	HV	1.337	0.209
							Parietal R NAA/CR	GWI	1.18	0.093
							Parietal R NAA/CR	HV	1.246	0.126
							Postcentral L NAA/CR	GWI	1.285	0.118
							Postcentral L NAA/CR	HV	1.293	0.124
							Postcentral R NAA/CR	GWI	1.159	0.081
							Postcentral R NAA/CR	HV	1.185	0.114
							Precentral L NAA/CR	GWI	1.202	0.096
							Precentral L NAA/CR	HV	1.256	0.122
							Precentral R NAA/CR	GWI	1.25	0.103
							Precentral R NAA/CR	HV	1.326	0.428
							Precuneus L NAA/CR	GWI	1.2	0.115
							Precuneus L NAA/CR	HV	1.311	0.336
							Precuneus R NAA/CR	GWI	1.158	0.142
							Precuneus R NAA/CR	HV	1.22	0.219
							Putamen L NAA/CR	GWI	1.209	0.44
							Putamen L NAA/CR	HV	1.24	0.18
							Putamen R NAA/CR	GWI	1.087	0.205
							Putamen R NAA/CR	HV	1.183	0.242
							Rolandic Oper L NAA/CR	GWI	1.076	0.209
							Rolandic Oper L NAA/CR	HV	1.046	0.226
							Rolandic Oper R NAA/CR	GWI	1.293	0.388
							Rolandic Oper R NAA/CR	HV	1.208	0.303
							Supp Motor Area L NAA/CR	GWI	1.022	0.129
							Supp Motor Area L NAA/CR	HV	1.139	0.352
							Supp Motor Area R NAA/CR	GWI	1.113	0.168
							Supp Motor Area R NAA/CR	HV	1.081	0.178
							Temporal L NAA/CR	GWI	1.043	0.132
							Temporal L NAA/CR	HV	1.146	0.208
							Temporal R NAA/CR	GWI	1.093	0.102
							Temporal R NAA/CR	HV	1.134	0.109
							Thalamus L NAA/CR	GWI	1.177	0.09
							Thalamus L NAA/CR	HV	1.185	0.134
							Thalamus R NAA/CR	GWI	0.686	0.14
							Thalamus R NAA/CR	HV	0.699	0.168

## Sheet: Lactate_Cr
Region of Interest		df	t Statistic	Significance	Adjusted Significance		Region of Interest	Group	Mean	Standard Deviation
Cingulum Ant R LAC/CR		38	-4.06277	0.000234301	0.0110122		Calcarine L LAC/CR	GWI	0.172	0.157
Occipital L LAC/CR		38	-2.52957	0.0156885	0.368679		Calcarine L LAC/CR	HV	0.201	0.192
Cuneus L LAC/CR		38	-2.28039	0.0282819	0.405501		Calcarine R LAC/CR	GWI	0.149	0.16
Rolandic Oper L LAC/CR		38	-2.05603	0.0466957	0.405501		Calcarine R LAC/CR	HV	0.17	0.188
Frontal L LAC/CR		38	-2.05035	0.0472744	0.405501		Caudate L LAC/CR	GWI	0.298	0.144
Calcarine R LAC/CR		38	-1.98727	0.0541353	0.405501		Caudate L LAC/CR	HV	0.407	0.215
Occipital R LAC/CR		38	-1.87768	0.0681162	0.405501		Caudate R LAC/CR	GWI	0.232	0.11
Temporal R LAC/CR		38	-1.87127	0.0690215	0.405501		Caudate R LAC/CR	HV	0.313	0.148
Frontal R LAC/CR		38	-1.81247	0.0778198	0.406392		Cerebelum LAC/CR	GWI	0.111	0.092
Insula R LAC/CR		38	-1.68672	0.0998523	0.426454		Cerebelum LAC/CR	HV	0.162	0.118
Lingual R LAC/CR		38	-1.64813	0.107571	0.426454		Cingulum Ant L LAC/CR	GWI	0.083	0.063
Parietal L LAC/CR		38	-1.64181	0.108882	0.426454		Cingulum Ant L LAC/CR	HV	0.159	0.154
Rolandic Oper R LAC/CR		38	-1.40828	0.167179	0.513378		Cingulum Ant R LAC/CR	GWI	0.121	0.114
Cingulum Ant L LAC/CR		38	-1.40049	0.169478	0.513378		Cingulum Ant R LAC/CR	HV	0.162	0.138
Supp Motor Area L LAC/CR		38	-1.3652	0.180219	0.513378		Cingulum Mid L LAC/CR	GWI	0.161	0.113
Caudate R LAC/CR		36	-1.33156	0.191374	0.513378		Cingulum Mid L LAC/CR	HV	0.214	0.151
Precuneus L LAC/CR		38	-1.26656	0.213022	0.513378		Cingulum Mid R LAC/CR	GWI	0.162	0.098
Temporal L LAC/CR		38	-1.25834	0.215944	0.513378		Cingulum Mid R LAC/CR	HV	0.246	0.204
Calcarine L LAC/CR		38	-1.2109	0.23341	0.513378		Cingulum Post L LAC/CR	GWI	0.171	0.143
Fusiform L LAC/CR		38	-1.20871	0.234241	0.513378		Cingulum Post L LAC/CR	HV	0.21	0.258
Fusiform R LAC/CR		38	-1.207	0.234893	0.513378		Cingulum Post R LAC/CR	GWI	0.142	0.091
Cingulum Mid R LAC/CR		38	-1.1929	0.240305	0.513378		Cingulum Post R LAC/CR	HV	0.312	0.162
Supp Motor Area R LAC/CR		38	-1.1532	0.256029	0.52319		Cuneus L LAC/CR	GWI	0.222	0.202
Hippocampus L LAC/CR		38	-1.10495	0.276131	0.539906		Cuneus L LAC/CR	HV	0.335	0.302
Cerebelum LAC/CR		38	-1.07947	0.287184	0.539906		Cuneus R LAC/CR	GWI	0.081	0.08
Cuneus R LAC/CR		38	-1.02196	0.31326	0.566277		Cuneus R LAC/CR	HV	0.124	0.147
Postcentral L LAC/CR		38	-0.9615	0.342379	0.595994		Frontal L LAC/CR	GWI	0.106	0.102
Parietal R LAC/CR		38	-0.912064	0.367485	0.600815		Frontal L LAC/CR	HV	0.124	0.098
Lingual L LAC/CR		38	-0.905865	0.370715	0.600815		Frontal R LAC/CR	GWI	0.112	0.101
Precuneus R LAC/CR		38	-0.79956	0.428936	0.672		Frontal R LAC/CR	HV	0.11	0.133
Precentral L LAC/CR		38	-0.689954	0.494416	0.708104		Fusiform L LAC/CR	GWI	0.117	0.099
Cingulum Post L LAC/CR		38	-0.628428	0.533483	0.708104		Fusiform L LAC/CR	HV	0.14	0.15
Paracentral Lobule R LAC/CR		38	0.626109	0.534986	0.708104		Fusiform R LAC/CR	GWI	0.163	0.149
Precentral R LAC/CR		38	-0.619914	0.539014	0.708104		Fusiform R LAC/CR	HV	0.14	0.161
Putamen R LAC/CR		38	-0.607274	0.547281	0.708104		Hippocampus L LAC/CR	GWI	0.112	0.131
Pallidum L LAC/CR		30	-0.599217	0.553527	0.708104		Hippocampus L LAC/CR	HV	0.205	0.355
Insula L LAC/CR		38	-0.582138	0.563912	0.708104		Hippocampus R LAC/CR	GWI	0.126	0.102
Cingulum Mid L LAC/CR		38	-0.56929	0.57251	0.708104		Hippocampus R LAC/CR	HV	0.219	0.187
Paracentral Lobule L LAC/CR		38	0.533841	0.596561	0.718933		Insula L LAC/CR	GWI	0.121	0.091
Hippocampus R LAC/CR		38	0.436415	0.665005	0.781381		Insula L LAC/CR	HV	0.187	0.223
Caudate L LAC/CR		37	0.36935	0.713972	0.807745		Insula R LAC/CR	GWI	0.206	0.149
Thalamus L LAC/CR		37	-0.358758	0.721815	0.807745		Insula R LAC/CR	HV	0.266	0.26
Putamen L LAC/CR		37	-0.215907	0.830246	0.907478		Lingual L LAC/CR	GWI	0.156	0.133
Thalamus R LAC/CR		37	0.146363	0.88443	0.944732		Lingual L LAC/CR	HV	0.319	0.303
Pallidum R LAC/CR		30	-0.104158	0.917737	0.955617		Lingual R LAC/CR	GWI	0.106	0.085
Postcentral R LAC/CR		38	-0.081737	0.935285	0.955617		Lingual R LAC/CR	HV	0.159	0.13
Cingulum Post R LAC/CR		38	0.0340797	0.972992	0.972992		Occipital L LAC/CR	GWI	0.128	0.112
							Occipital L LAC/CR	HV	0.163	0.148
							Occipital R LAC/CR	GWI	0.264	0.143
							Occipital R LAC/CR	HV	0.437	0.389
							Pallidum L LAC/CR	GWI	0.226	0.172
							Pallidum L LAC/CR	HV	0.426	0.333
							Pallidum R LAC/CR	GWI	0.098	0.091
							Pallidum R LAC/CR	HV	0.15	0.176
							Paracentral Lobule L LAC/CR	GWI	0.072	0.066
							Paracentral Lobule L LAC/CR	HV	0.12	0.172
							Paracentral Lobule R LAC/CR	GWI	0.196	0.136
							Paracentral Lobule R LAC/CR	HV	0.194	0.148
							Parietal L LAC/CR	GWI	0.163	0.117
							Parietal L LAC/CR	HV	0.193	0.164
							Parietal R LAC/CR	GWI	0.235	0.127
							Parietal R LAC/CR	HV	0.307	0.312
							Postcentral L LAC/CR	GWI	0.178	0.175
							Postcentral L LAC/CR	HV	0.267	0.246
							Postcentral R LAC/CR	GWI	0.156	0.128
							Postcentral R LAC/CR	HV	0.194	0.158
							Precentral L LAC/CR	GWI	0.139	0.107
							Precentral L LAC/CR	HV	0.194	0.156
							Precentral R LAC/CR	GWI	0.276	0.214
							Precentral R LAC/CR	HV	0.229	0.24
							Precuneus L LAC/CR	GWI	0.245	0.203
							Precuneus L LAC/CR	HV	0.228	0.206
							Precuneus R LAC/CR	GWI	0.191	0.226
							Precuneus R LAC/CR	HV	0.282	0.204
							Putamen L LAC/CR	GWI	0.237	0.224
							Putamen L LAC/CR	HV	0.213	0.176
							Putamen R LAC/CR	GWI	0.186	0.189
							Putamen R LAC/CR	HV	0.228	0.27
							Rolandic Oper L LAC/CR	GWI	0.2	0.261
							Rolandic Oper L LAC/CR	HV	0.217	0.239
							Rolandic Oper R LAC/CR	GWI	0.167	0.172
							Rolandic Oper R LAC/CR	HV	0.17	0.168
							Supp Motor Area L LAC/CR	GWI	0.088	0.183
							Supp Motor Area L LAC/CR	HV	0.121	0.14
							Supp Motor Area R LAC/CR	GWI	0.219	0.176
							Supp Motor Area R LAC/CR	HV	0.205	0.274
							Temporal L LAC/CR	GWI	0.177	0.148
							Temporal L LAC/CR	HV	0.196	0.214
							Temporal R LAC/CR	GWI	0.173	0.09
							Temporal R LAC/CR	HV	0.258	0.19
							Thalamus L LAC/CR	GWI	0.106	0.08
							Thalamus L LAC/CR	HV	0.166	0.193
							Thalamus R LAC/CR	GWI	0.115	0.083
							Thalamus R LAC/CR	HV	0.145	0.105

## Sheet: Myo-inositol_Cr
Region of Interest		df	t Statistic	Significance	Adjusted Significance		Region of Interest	Group	Mean	Standard Deviation
Precentral R MINO/CR		38	2.282	0.0281776	0.911455		Calcarine L MINO/CR	GWI	0.564	0.118
Postcentral R MINO/CR		38	1.66631	0.103875	0.911455		Calcarine L MINO/CR	HV	0.482	0.115
Occipital L MINO/CR		38	-1.66544	0.10405	0.911455		Calcarine R MINO/CR	GWI	0.52	0.13
Calcarine L MINO/CR		38	-1.60128	0.117596	0.911455		Calcarine R MINO/CR	HV	0.546	0.172
Temporal L MINO/CR		38	-1.35788	0.182511	0.911455		Caudate L MINO/CR	GWI	0.584	0.093
Cuneus L MINO/CR		38	-1.3414	0.187754	0.911455		Caudate L MINO/CR	HV	0.556	0.108
Supp Motor Area R MINO/CR		38	1.32849	0.19194	0.911455		Caudate R MINO/CR	GWI	0.546	0.176
Cingulum Mid R MINO/CR		38	1.24499	0.220757	0.911455		Caudate R MINO/CR	HV	0.579	0.323
Paracentral Lobule R MINO/CR		38	1.09747	0.27934	0.911455		Cerebelum MINO/CR	GWI	0.675	0.141
Temporal R MINO/CR		38	1.09324	0.28117	0.911455		Cerebelum MINO/CR	HV	0.665	0.151
Insula R MINO/CR		38	-0.921444	0.362632	0.911455		Cingulum Ant L MINO/CR	GWI	0.624	0.216
Hippocampus R MINO/CR		38	0.915003	0.36596	0.911455		Cingulum Ant L MINO/CR	HV	0.652	0.191
Putamen L MINO/CR		37	-0.909256	0.3691	0.911455		Cingulum Ant R MINO/CR	GWI	0.449	0.105
Frontal R MINO/CR		38	0.879104	0.38487	0.911455		Cingulum Ant R MINO/CR	HV	0.403	0.124
Putamen R MINO/CR		38	0.873661	0.387791	0.911455		Cingulum Mid L MINO/CR	GWI	0.43	0.108
Precuneus L MINO/CR		38	-0.865886	0.391987	0.911455		Cingulum Mid L MINO/CR	HV	0.403	0.148
Pallidum R MINO/CR		30	0.855932	0.39882	0.911455		Cingulum Mid R MINO/CR	GWI	0.669	0.205
Parietal L MINO/CR		38	-0.817315	0.418844	0.911455		Cingulum Mid R MINO/CR	HV	0.726	0.179
Thalamus L MINO/CR		37	-0.79317	0.432736	0.911455		Cingulum Post L MINO/CR	GWI	0.762	0.338
Insula L MINO/CR		38	0.786656	0.436362	0.911455		Cingulum Post L MINO/CR	HV	0.682	0.3
Occipital R MINO/CR		38	-0.778736	0.440958	0.911455		Cingulum Post R MINO/CR	GWI	0.658	0.265
Cuneus R MINO/CR		38	-0.777529	0.441661	0.911455		Cingulum Post R MINO/CR	HV	0.677	0.349
Lingual L MINO/CR		38	-0.699992	0.488196	0.911455		Cuneus L MINO/CR	GWI	0.692	0.342
Supp Motor Area L MINO/CR		38	0.678824	0.501363	0.911455		Cuneus L MINO/CR	HV	0.65	0.364
Cerebelum MINO/CR		38	-0.676711	0.502688	0.911455		Cuneus R MINO/CR	GWI	0.619	0.117
Hippocampus L MINO/CR		38	-0.632981	0.530537	0.911455		Cuneus R MINO/CR	HV	0.58	0.094
Cingulum Post R MINO/CR		38	0.622783	0.537147	0.911455		Frontal L MINO/CR	GWI	0.635	0.167
Cingulum Post L MINO/CR		38	0.613816	0.542994	0.911455		Frontal L MINO/CR	HV	0.618	0.153
Pallidum L MINO/CR		30	-0.571799	0.571718	0.926577		Frontal R MINO/CR	GWI	0.661	0.127
Precentral L MINO/CR		38	-0.516754	0.608323	0.936609		Frontal R MINO/CR	HV	0.635	0.18
Paracentral Lobule L MINO/CR		38	0.474368	0.637952	0.936609		Fusiform L MINO/CR	GWI	0.698	0.199
Rolandic Oper L MINO/CR		38	-0.441427	0.661405	0.936609		Fusiform L MINO/CR	HV	0.67	0.155
Cingulum Ant L MINO/CR		38	0.438489	0.663515	0.936609		Fusiform R MINO/CR	GWI	0.869	0.355
Frontal L MINO/CR		38	-0.400907	0.690734	0.936609		Fusiform R MINO/CR	HV	0.786	0.24
Cingulum Mid L MINO/CR		38	0.37645	0.708676	0.936609		Hippocampus L MINO/CR	GWI	0.708	0.234
Thalamus R MINO/CR		37	0.331953	0.741798	0.936609		Hippocampus L MINO/CR	HV	0.764	0.357
Parietal R MINO/CR		38	-0.307406	0.760213	0.936609		Hippocampus R MINO/CR	GWI	0.62	0.101
Rolandic Oper R MINO/CR		38	0.221792	0.825663	0.936609		Hippocampus R MINO/CR	HV	0.63	0.167
Postcentral L MINO/CR		38	0.212877	0.832561	0.936609		Insula L MINO/CR	GWI	0.626	0.126
Caudate R MINO/CR		36	-0.203577	0.839831	0.936609		Insula L MINO/CR	HV	0.696	0.144
Cingulum Ant R MINO/CR		38	-0.188038	0.851847	0.936609		Insula R MINO/CR	GWI	0.562	0.139
Precuneus R MINO/CR		38	0.161691	0.872406	0.936609		Insula R MINO/CR	HV	0.601	0.161
Fusiform L MINO/CR		38	0.15868	0.874761	0.936609		Lingual L MINO/CR	GWI	0.633	0.141
Calcarine R MINO/CR		38	-0.156043	0.876825	0.936609		Lingual L MINO/CR	HV	0.701	0.177
Caudate L MINO/CR		37	-0.110517	0.912596	0.953156		Lingual R MINO/CR	GWI	0.623	0.185
Lingual R MINO/CR		38	-0.0181609	0.985606	0.996412		Lingual R MINO/CR	HV	0.626	0.142
Fusiform R MINO/CR		38	0.0045263	0.996412	0.996412		Occipital L MINO/CR	GWI	0.632	0.139
							Occipital L MINO/CR	HV	0.664	0.117
							Occipital R MINO/CR	GWI	0.589	0.126
							Occipital R MINO/CR	HV	0.621	0.113
							Pallidum L MINO/CR	GWI	0.634	0.117
							Pallidum L MINO/CR	HV	0.709	0.167
							Pallidum R MINO/CR	GWI	0.651	0.178
							Pallidum R MINO/CR	HV	0.652	0.183
							Paracentral Lobule L MINO/CR	GWI	0.703	0.234
							Paracentral Lobule L MINO/CR	HV	0.693	0.149
							Paracentral Lobule R MINO/CR	GWI	0.61	0.137
							Paracentral Lobule R MINO/CR	HV	0.548	0.093
							Parietal L MINO/CR	GWI	0.582	0.112
							Parietal L MINO/CR	HV	0.577	0.114
							Parietal R MINO/CR	GWI	0.593	0.093
							Parietal R MINO/CR	HV	0.606	0.086
							Postcentral L MINO/CR	GWI	0.649	0.105
							Postcentral L MINO/CR	HV	0.682	0.132
							Postcentral R MINO/CR	GWI	0.582	0.099
							Postcentral R MINO/CR	HV	0.583	0.086
							Precentral L MINO/CR	GWI	0.622	0.094
							Precentral L MINO/CR	HV	0.65	0.083
							Precentral R MINO/CR	GWI	0.439	0.172
							Precentral R MINO/CR	HV	0.387	0.115
							Precuneus L MINO/CR	GWI	0.539	0.165
							Precuneus L MINO/CR	HV	0.511	0.161
							Precuneus R MINO/CR	GWI	0.664	0.272
							Precuneus R MINO/CR	HV	0.68	0.287
							Putamen L MINO/CR	GWI	0.759	0.735
							Putamen L MINO/CR	HV	0.78	0.363
							Putamen R MINO/CR	GWI	0.764	0.919
							Putamen R MINO/CR	HV	0.574	0.336
							Rolandic Oper L MINO/CR	GWI	0.652	0.389
							Rolandic Oper L MINO/CR	HV	0.8	0.594
							Rolandic Oper R MINO/CR	GWI	0.866	1.885
							Rolandic Oper R MINO/CR	HV	0.454	0.289
							Supp Motor Area L MINO/CR	GWI	0.548	0.531
							Supp Motor Area L MINO/CR	HV	0.667	0.639
							Supp Motor Area R MINO/CR	GWI	0.755	0.712
							Supp Motor Area R MINO/CR	HV	0.693	0.265
							Temporal L MINO/CR	GWI	0.597	0.194
							Temporal L MINO/CR	HV	0.641	0.222
							Temporal R MINO/CR	GWI	0.621	0.126
							Temporal R MINO/CR	HV	0.586	0.091
							Thalamus L MINO/CR	GWI	0.636	0.123
							Thalamus L MINO/CR	HV	0.688	0.119
							Thalamus R MINO/CR	GWI	0.597	0.12
							Thalamus R MINO/CR	HV	0.624	0.128
